# Supplementary material for: Association of cervical carcinogenesis risk with HPV16 E6 and E7 variants in the Taizhou area, China
Source: BMC Cancer. 2021 Jul 3;21:769. doi: 10.1186/s12885-021-08531-y (PMC8254333; doi:10.1186/s12885-021-08531-y)
Supplement: Supplementary file 1 — Additional file 1. Clinical data for HPV16 study in Taizhou area, China. [file 12885_2021_8531_MOESM1_ESM.xlsx]

## Sheet: Nucleotide variations of E6,E7
DNA NO.	Clinic number	Age	HPV type	HPV16 variants	sublineages	Nucleotide variations of E6 and E7 genes
1	1185791	45	HPV16 positive	16CNTZ40	A3																																									G666A
2	610022696	30	HPV16 positive	16CNTZ01	A4															T178G																								A647G
3	5000151424	59	HPV16 positive	16CNTZ31	A1
4	5000157548	42	HPV16 positive	16CNTZ01	A4															T178G																								A647G
5	5000159413	47	HPV16 positive	16CNTZ22	A4															T178G																								A647G
6	1193616	44	HPV16 positive	16CNTZ01	A4															T178G																								A647G
7	1219785	61	HPV16 positive	16CNTZ10	A4								A134C							T178G																								A647G
8	5000665538	40	HPV16 positive	16CNTZ64	non-A															T178G																								A647G
9	5000475932	31	HPV16 positive	16CNTZ01	A4															T178G																								A647G
10	840037315	37	HPV16 positive	16CNTZ22	A4															T178G																								A647G
11	441009740	58	HPV16 positive	16CNTZ19	A4															T178G																	A442C							A647G	G663A
12	5000569807	77	HPV16 positive	16CNTZ59	A5
13	441010777	57	HPV16 positive	16CNTZ40	A3																																									G666A
14	5000681766	40	HPV16 positive	16CNTZ01	A4															T178G																								A647G
15	5000683594	38	HPV16 positive	16CNTZ44	A3	G94A																																								G666A
16	5000691509	59	HPV16 positive	16CNTZ35	A2																										C335T						A442C						A646C
17	270017132	47	HPV16 positive	16CNTZ25	A4															T178G																								A647G
18	5000703544	50	HPV16 positive	16CNTZ01	A4															T178G																								A647G
19	5001030624	44	HPV16 positive	16CNTZ22	A4															T178G																								A647G
20	110076428	36	HPV16 positive	16CNTZ01	A4															T178G																								A647G
21	530045242	42	HPV16 positive	16CNTZ01	A4															T178G																								A647G
22	5001071481	45	HPV16 positive	16CNTZ32	A1
23	5001071500	46	HPV16 positive	16CNTZ40	A3																																									G666A
26	442018871	43	HPV16 positive	16CNTZ14	A4				T105G											T178G																								A647G
27	442020477	50	HPV16 positive	16CNTZ20	A4															T178G																	A442C							A647G	G663A
28	5001088361	46	HPV16 positive	16CNTZ33	A2				T105G																						C335T						A442C						A646C
29	310072485	35	HPV16 positive	16CNTZ11	A4			T100C												T178G																								A647G
30	5000024637	42	HPV16 positive	16CNTZ62	non-A																										C335T
31	5000411103	35	HPV16 positive	16CNTZ64	non-A															T178G																								A647G
32	380081513	24	HPV16 positive	16CNTZ19	A4															T178G																	A442C							A647G	G663A
33	5001095903	30	HPV16 positive	16CNTZ01	A4															T178G																								A647G
34	650000642	45	HPV16 positive	16CNTZ01	A4															T178G																								A647G
35	5001104057	46	HPV16 positive	16CNTZ35	A2																										C335T						A442C						A646C
36	006019759	46	HPV16 positive	16CNTZ01	A4															T178G																								A647G
37	0090806624	26	HPV16 positive	16CNTZ01	A4															T178G																								A647G
38	119994557	31	HPV16 positive	16CNTZ01	A4															T178G																								A647G
39	1197154	29	HPV16 positive	16CNTZ22	A4															T178G																								A647G
40	5000212697	39	HPV16 positive	16CNTZ01	A4															T178G																								A647G
41	5000231276	40	HPV16 positive	16CNTZ01	A4															T178G																								A647G
42	270020737	46	HPV16 positive	16CNTZ35	A2																										C335T						A442C						A646C
43	270010468	32	HPV16 positive	16CNTZ22	A4															T178G																								A647G
44	5000181802	50	HPV16 positive	16CNTZ59	A5
45	5000002166	30	HPV16 positive	16CNTZ22	A4															T178G																								A647G
46	5000003519	65	HPV16 positive	16CNTZ01	A4															T178G																								A647G
47	5000434426	39	HPV16 positive	16CNTZ01	A4															T178G																								A647G
48	1900021225	42	HPV16 positive	16CNTZ01	A4															T178G																								A647G
50	1221790	47	HPV16 positive	16CNTZ01	A4															T178G																								A647G
51	5000576015	35	HPV16 positive	16CNTZ01	A4															T178G																								A647G
52	5000587452	45	HPV16 positive	16CNTZ01	A4															T178G																								A647G
53	5000518440	38	HPV16 positive	16CNTZ01	A4															T178G																								A647G
54	90101678	29	HPV16 positive	16CNTZ01	A4															T178G																								A647G
55	1223543	50	HPV16 positive	16CNTZ56	A5																																					C627T
56	1223310	41	HPV16 positive	16CNTZ40	A3																																									G666A
57	5000526779	29	HPV16 positive	16CNTZ40	A3																																									G666A
58	5000534212	38	HPV16 positive	16CNTZ22	A4															T178G																								A647G
59	390079289	30	HPV16 positive	16CNTZ40	A3																																									G666A
60	5000537786	45	HPV16 positive	16CNTZ09	A4												A152G			T178G																								A647G
61	5000539742	40	HPV16 positive	16CNTZ01	A4															T178G																								A647G
63	5000543525	63	HPV16 positive	16CNTZ32	A1
64	5000516496	47	HPV16 positive	16CNTZ52	A2	G94A																										T350G											A646C
65	1225710	45	HPV16 positive	16CNTZ01	A4															T178G																								A647G
66	5000567786	45	HPV16 positive	16CNTZ01	A4															T178G																								A647G
67	260065191	34	HPV16 positive	16CNTZ01	A4															T178G																								A647G
68	998089397	41	HPV16 positive	16CNTZ40	A3																																									G666A
69	1229274	52	HPV16 positive	16CNTZ15	A4							A131C								T178G																								A647G
70	620045762	38	HPV16 positive	16CNTZ22	A4															T178G																								A647G
71	5000575915	44	HPV16 positive	16CNTZ22	A4															T178G																								A647G
72	5000587352	57	HPV16 positive	16CNTZ01	A4															T178G																								A647G
73	5000591656	50	HPV16 positive	16CNTZ59	A5
74	5000594316	51	HPV16 positive	16CNTZ04	A4															T178G																								A647G			G676C
75	00734721	29	HPV16 positive	16CNTZ01	A4															T178G																								A647G
76	5000598823	48	HPV16 positive	16CNTZ22	A4															T178G																								A647G
77	140011928	37	HPV16 positive	16CNTZ40	A3																																									G666A
78	5000615732	34	HPV16 positive	16CNTZ01	A4															T178G																								A647G
79	340076044	42	HPV16 positive	16CNTZ01	A4															T178G																								A647G
80	441002428	44	HPV16 positive	16CNTZ38	A2																														A430T		A442C						A646C
81	5000622653	28	HPV16 positive	16CNTZ01	A4															T178G																								A647G
82	5000621822	37	HPV16 positive	16CNTZ01	A4															T178G																								A647G
83	00738184	39	HPV16 positive	16CNTZ22	A4															T178G																								A647G
84	5000624166	49	HPV16 positive	16CNTZ31	A1
85	5000625782	38	HPV16 positive	16CNTZ01	A4															T178G																								A647G
86	5000654920	47	HPV16 positive	16CNTZ27	A1																																			T505G
87	5000654721	39	HPV16 positive	16CNTZ22	A4															T178G																								A647G
88	159997086	46	HPV16 positive	16CNTZ01	A4															T178G																								A647G
89	442068888	32	HPV16 positive	16CNTZ40	A3																																									G666A
90	1000033303	59	HPV16 positive	16CNTZ31	A1
91	020005459	24	HPV16 positive	16CNTZ59	A5
92	5000327786	52	HPV16 positive	16CNTZ54	A2																									T310C		T350G											A646C
94	5000457218	38	HPV16 positive	16CNTZ01	A4															T178G																								A647G
95	300023781	42	HPV16 positive	16CNTZ22	A4															T178G																								A647G
97	5002051829	49	HPV16 positive	16CNTZ22	A4															T178G																								A647G
98	1600083946	55	HPV16 positive	16CNTZ49	A2																											T350G
99	0090877419	63	HPV16 positive	16CNTZ59	A5
101	5001764893	48	HPV16 positive	16CNTZ31	A1
102	5001360710	39	HPV16 positive	16CNTZ01	A4															T178G																								A647G
103	5000982029	47	HPV16 positive	16CNTZ45	A3															T178A																			A473C							G666A
104	670002292	33	HPV16 positive	16CNTZ22	A4															T178G																								A647G
105	101812414	39	HPV16 positive	16CNTZ01	A4															T178G																								A647G
106	5000167475	27	HPV16 positive	16CNTZ01	A4															T178G																								A647G
107	5001295762	22	HPV16 positive	16CNTZ07	A4															T178G								C278T																A647G
108	5001284976	33	HPV16 positive	16CNTZ31	A1
109	280007114	42	HPV16 positive	16CNTZ16	A4																																							A647G
110	5001326515	37	HPV16 positive	16CNTZ40	A3																																									G666A
112	5001094974	43	HPV16 positive	16CNTZ46	A3															T178A																										G666A
113	5001098119	35	HPV16 positive	16CNTZ59	A5
114	5000470199	32	HPV16 positive	16CNTZ01	A4															T178G																								A647G
115	441009389	40	HPV16 positive	16CNTZ01	A4															T178G																								A647G
116	119997779	33	HPV16 positive	16CNTZ59	A5
117	00771513	58	HPV16 positive	16CNTZ49	A2																											T350G
118	119997993	47	HPV16 positive	16CNTZ22	A4															T178G																								A647G
119	119300153	47	HPV16 positive	16CNTZ49	A2																											T350G
121	5001206063	41	HPV16 positive	16CNTZ01	A4															T178G																								A647G
122	5001229619	36	HPV16 positive	16CNTZ22	A4															T178G																								A647G
123	5001360864	52	HPV16 positive	16CNTZ01	A4															T178G																								A647G
124	5000638864	43	HPV16 positive	16CNTZ01	A4															T178G																								A647G
125	300005559	41	HPV16 positive	16CNTZ59	A5
126	119998353	37	HPV16 positive	16CNTZ01	A4															T178G																								A647G
127	119998376	30	HPV16 positive	16CNTZ40	A3																																									G666A
128	5001374357	44	HPV16 positive	16CNTZ17	A4																																							A647G
129	119998093	37	HPV16 positive	16CNTZ59	A5
130	5001378169	30	HPV16 positive	16CNTZ48	A3																						A276G																			G666A
131	5000512769	48	HPV16 positive	16CNTZ01	A4															T178G																								A647G
132	442058388	41	HPV16 positive	16CNTZ15	A4							A131C								T178G																								A647G
133	442058114	50	HPV16 positive	16CNTZ22	A4															T178G																								A647G
134	5001387660	43	HPV16 positive	16CNTZ01	A4															T178G																								A647G
135	5001395088	42	HPV16 positive	16CNTZ19	A4															T178G																	A442C							A647G	G663A
136	5001359120	44	HPV16 positive	16CNTZ19	A4															T178G																	A442C							A647G	G663A
137	5001398785	43	HPV16 positive	16CNTZ22	A4															T178G																								A647G
138	5000450013	36	HPV16 positive	16CNTZ01	A4															T178G																								A647G
139	260065191	35	HPV16 positive	16CNTZ01	A4															T178G																								A647G
140	119999335	43	HPV16 positive	16CNTZ58	A5															T178G
141	670009829	50	HPV16 positive	16CNTZ01	A4															T178G																								A647G
142	00779018	39	HPV16 positive	16CNTZ28	A1																																				A619T
143	119999482	37	HPV16 positive	16CNTZ32	A1
144	5001426985	23	HPV16 positive	16CNTZ35	A2																										C335T						A442C						A646C
145	5001430477	45	HPV16 positive	16CNTZ22	A4															T178G																								A647G
146	119880081	33	HPV16 positive	16CNTZ01	A4															T178G																								A647G
147	119999676	58	HPV16 positive	16CNTZ15	A4							A131C								T178G																								A647G
148	5001434363	39	HPV16 positive	16CNTZ48	A3																						A276G																			G666A
149	5001439285	19	HPV16 positive	16CNTZ18	A4																																A442C							A647G	G663A
150	300003721	47	HPV16 positive	16CNTZ35	A2																										C335T						A442C						A646C
151	5001453212	41	HPV16 positive	16CNTZ06	A4															T178G		T185G																						A647G
152	129990287	53	HPV16 positive	16CNTZ35	A2																										C335T						A442C						A646C
153	129990292	41	HPV16 positive	16CNTZ01	A4															T178G																								A647G
154	129990412	35	HPV16 positive	16CNTZ35	A2																										C335T						A442C						A646C
155	210013538	51	HPV16 positive	16CNTZ23	A4						G126A									T178G																								A647G
156	5001458223	39	HPV16 positive	16CNTZ01	A4															T178G																								A647G
157	420019857	37	HPV16 positive	16CNTZ01	A4															T178G																								A647G
158	90413503	28	HPV16 positive	16CNTZ22	A4															T178G																								A647G
159	119880141	44	HPV16 positive	16CNTZ31	A1
160	5000175320	50	HPV16 positive	16CNTZ57	A5																												G373A
161	5001140663	48	HPV16 positive	16CNTZ01	A4															T178G																								A647G
162	5000538938	59	HPV16 positive	16CNTZ35	A2																										C335T						A442C						A646C
163	5001476175	37	HPV16 positive	16CNTZ01	A4															T178G																								A647G
164	5001440155	37	HPV16 positive	16CNTZ40	A3																																									G666A
165	380059440	42	HPV16 positive	16CNTZ22	A4															T178G																								A647G
166	5001487821	57	HPV16 positive	16CNTZ49	A2																											T350G
167	5001489010	35	HPV16 positive	16CNTZ24	A4															T178G				T193C																				A647G
168	5001362267	25	HPV16 positive	16CNTZ01	A4															T178G																								A647G
169	840024934	52	HPV16 positive	16CNTZ01	A4															T178G																								A647G
170	5000516480	40	HPV16 positive	16CNTZ35	A2																										C335T						A442C						A646C
172	5001502881	41	HPV16 positive	16CNTZ01	A4															T178G																								A647G
173	5001319818	39	HPV16 positive	16CNTZ22	A4															T178G																								A647G
174	5000260240	19	HPV16 positive	16CNTZ08	A4															T178G						G267A																		A647G
175	5001513245	30	HPV16 positive	16CNTZ12	A4															T178G																			A473C					A647G
176	5001513387	50	HPV16 positive	16CNTZ19	A4															T178G																	A442C							A647G	G663A
177	5001514863	42	HPV16 positive	16CNTZ01	A4															T178G																								A647G
178	300071385	38	HPV16 positive	16CNTZ15	A4							A131C								T178G																								A647G
179	5001239806	35	HPV16 positive	16CNTZ49	A2																											T350G
180	5001523702	37	HPV16 positive	16CNTZ21	A4															T178G										T310G							A442C							A647G	G663A
181	5001525868	29	HPV16 positive	16CNTZ01	A4															T178G																								A647G
182	5001527996	25	HPV16 positive	16CNTZ49	A2																											T350G
183	5000130588	55	HPV16 positive	16CNTZ01	A4															T178G																								A647G
184	5001543662	50	HPV16 positive	16CNTZ60	A5										A142G
185	5000050462	34	HPV16 positive	16CNTZ15	A4							A131C								T178G																								A647G
186	670008506	33	HPV16 positive	16CNTZ40	A3																																									G666A
187	5001547881	24	HPV16 positive	16CNTZ01	A4															T178G																								A647G
188	5001464945	50	HPV16 positive	16CNTZ36	A2																										C335T						A442C						A646C
189	1000032178	39	HPV16 positive	16CNTZ01	A4															T178G																								A647G
190	5001556059	51	HPV16 positive	16CNTZ35	A2																										C335T						A442C						A646C
191	5001554929	44	HPV16 positive	16CNTZ01	A4															T178G																								A647G
192	442087659	46	HPV16 positive	16CNTZ01	A4															T178G																								A647G
193	5001558865	27	HPV16 positive	16CNTZ32	A1
194	5001547478	31	HPV16 positive	16CNTZ01	A4															T178G																								A647G
195	5001564833	42	HPV16 positive	16CNTZ01	A4															T178G																								A647G
196	442090007	31	HPV16 positive	16CNTZ40	A3																																									G666A
197	120200145	39	HPV16 positive	16CNTZ01	A4															T178G																								A647G
198	5001507186	45	HPV16 positive	16CNTZ01	A4															T178G																								A647G
199	510061223	46	HPV16 positive	16CNTZ36	A2																										C335T						A442C						A646C
200	5001508192	19	HPV16 positive	16CNTZ01	A4															T178G																								A647G
201	5000463263	75	HPV16 positive	16CNTZ32	A1
202	1600080490	31	HPV16 positive	16CNTZ40	A3																																									G666A
203	5001575830	61	HPV16 positive	16CNTZ01	A4															T178G																								A647G
204	1000042105	43	HPV16 positive	16CNTZ01	A4															T178G																								A647G
205	5001588521	28	HPV16 positive	16CNTZ19	A4															T178G																	A442C							A647G	G663A
206	5001589820	56	HPV16 positive	16CNTZ63	non-A											G145T							G188C						A296C		C335T					T434G								A647C
207	5001589873	51	HPV16 positive	16CNTZ01	A4															T178G																								A647G
208	0500017381	40	HPV16 positive	16CNTZ59	A5
209	340064875	41	HPV16 positive	16CNTZ01	A4															T178G																								A647G
210	5001598039	46	HPV16 positive	16CNTZ34	A2																										C335T						A442C						A646C
211	5001562668	33	HPV16 positive	16CNTZ01	A4															T178G																								A647G
212	5001373461	40	HPV16 positive	16CNTZ22	A4															T178G																								A647G
213	220040798	58	HPV16 positive	16CNTZ50	A2	G94A																										T350G
214	37026708	53	HPV16 positive	16CNTZ01	A4															T178G																								A647G
215	442097117	47	HPV16 positive	16CNTZ22	A4															T178G																								A647G
216	330084775	55	HPV16 positive	16CNTZ01	A4															T178G																								A647G
217	660015025	28	HPV16 positive	16CNTZ49	A2																											T350G
218	5001613673	41	HPV16 positive	16CNTZ01	A4															T178G																								A647G
219	480015078	46	HPV16 positive	16CNTZ01	A4															T178G																								A647G
220	280007175	51	HPV16 positive	16CNTZ61	non-A	G94A																									C335T
221	5001612630	37	HPV16 positive	16CNTZ59	A5
222	442066057	57	HPV16 positive	16CNTZ15	A4							A131C								T178G																								A647G
223	5001606631	54	HPV16 positive	16CNTZ01	A4															T178G																								A647G
224	120340285	46	HPV16 positive	16CNTZ22	A4															T178G																								A647G
225	5000224541	52	HPV16 positive	16CNTZ35	A2																										C335T						A442C						A646C
226	5001632155	29	HPV16 positive	16CNTZ01	A4															T178G																								A647G
227	442100720	42	HPV16 positive	16CNTZ01	A4															T178G																								A647G
228	5001183137	27	HPV16 positive	16CNTZ22	A4															T178G																								A647G
229	129994718	51	HPV16 positive	16CNTZ35	A2																										C335T						A442C						A646C
230	442050120	34	HPV16 positive	16CNTZ01	A4															T178G																								A647G
231	630027606	42	HPV16 positive	16CNTZ01	A4															T178G																								A647G
232	070007790	36	HPV16 positive	16CNTZ01	A4															T178G																								A647G
233	5001483974	29	HPV16 positive	16CNTZ22	A4															T178G																								A647G
234	600055316	38	HPV16 positive	16CNTZ01	A4															T178G																								A647G
235	9993370	35	HPV16 positive	16CNTZ22	A4															T178G																								A647G
236	9997916	21	HPV16 positive	16CNTZ40	A3																																									G666A
237	5001655656	69	HPV16 positive	16CNTZ01	A4															T178G																								A647G
238	1109389	28	HPV16 positive	16CNTZ26	A4																																							A647G
239	700012840	54	HPV16 positive	16CNTZ42	A3	G94A	A95G													T178A																										G666A
240	129995083	43	HPV16 positive	16CNTZ22	A4															T178G																								A647G
241	5001665928	38	HPV16 positive	16CNTZ01	A4															T178G																								A647G
242	5001669642	23	HPV16 positive	16CNTZ22	A4															T178G																								A647G
243	610036756	46	HPV16 positive	16CNTZ22	A4															T178G																								A647G
244	5001671979	41	HPV16 positive	16CNTZ01	A4															T178G																								A647G
245	129995399	30	HPV16 positive	16CNTZ01	A4															T178G																								A647G
246	5000489035	55	HPV16 positive	16CNTZ39	A2																																A442C						A646C
247	0999801923	40	HPV16 positive	16CNTZ01	A4															T178G																								A647G
248	5001682318	25	HPV16 positive	16CNTZ01	A4															T178G																								A647G
249	380032303	50	HPV16 positive	16CNTZ01	A4															T178G																								A647G
250	129995679	57	HPV16 positive	16CNTZ15	A4							A131C								T178G																								A647G
251	5001412675	32	HPV16 positive	16CNTZ32	A1
252	5001687265	45	HPV16 positive	16CNTZ01	A4															T178G																								A647G
253	1006003	46	HPV16 positive	16CNTZ05	A4					C110G										T178G																								A647G
254	1092677	31	HPV16 positive	16CNTZ29	A1														G176A
255	442108883	36	HPV16 positive	16CNTZ13	A4															T178G					G219A									T412C										A647G
256	5001698360	29	HPV16 positive	16CNTZ22	A4															T178G																								A647G
257	5001698419	32	HPV16 positive	16CNTZ19	A4															T178G																	A442C							A647G	G663A
258	1070045	41	HPV16 positive	16CNTZ01	A4															T178G																								A647G
259	442110679	46	HPV16 positive	16CNTZ01	A4															T178G																								A647G
260	5001708000	35	HPV16 positive	16CNTZ01	A4															T178G																								A647G
261	5001297016	26	HPV16 positive	16CNTZ59	A5
262	1000045623	46	HPV16 positive	16CNTZ37	A2																A184G										C335T						A442C						A646C
263	442114264	41	HPV16 positive	16CNTZ03	A4									T137G						T178G																								A647G
264	5001715410	46	HPV16 positive	16CNTZ01	A4															T178G																								A647G
265	5001719535	43	HPV16 positive	16CNTZ47	A3																																A442C									G666A			T730C
266	5001721864	48	HPV16 positive	16CNTZ01	A4															T178G																								A647G
267	5001723667	54	HPV16 positive	16CNTZ01	A4															T178G																								A647G
268	285509	47	HPV16 positive	16CNTZ15	A4							A131C								T178G																								A647G
269	129996905	48	HPV16 positive	16CNTZ35	A2																										C335T						A442C						A646C
270	5001587882	58	HPV16 positive	16CNTZ01	A4															T178G																								A647G
272	0900073472	29	HPV16 positive	16CNTZ40	A3																																									G666A
273	5001739942	28	HPV16 positive	16CNTZ22	A4															T178G																								A647G
274	5001187242	50	HPV16 positive	16CNTZ55	A2	G94A																								T310C		T350G											A646C
275	129997602	58	HPV16 positive	16CNTZ35	A2																										C335T						A442C						A646C
276	442120097	50	HPV16 positive	16CNTZ02	A4															T178G																		A452C						A647G
277	5000029948	30	HPV16 positive	16CNTZ01	A4															T178G																								A647G
278	650049003	32	HPV16 positive	16CNTZ01	A4															T178G																								A647G
279	442079015	41	HPV16 positive	16CNTZ43	A3	G94A														T178A																										G666A
280	5001124993	50	HPV16 positive	16CNTZ32	A1
281	442122282	36	HPV16 positive	16CNTZ41	A3																																									G666A		C712A
282	150069902	33	HPV16 positive	16CNTZ51	A2													C168G														T350G											A646C
283	5000038507	32	HPV16 positive	16CNTZ42	A3	G94A	A95G													T178A																										G666A
284	280052192	25	HPV16 positive	16CNTZ42	A3	G94A	A95G													T178A																										G666A
286	5000042215	39	HPV16 positive	16CNTZ42	A3	G94A	A95G													T178A																										G666A
287	5001611785	43	HPV16 positive	16CNTZ53	A2	G94A																										T350G											A646C
288	5000165497	27	HPV16 positive	16CNTZ30	A1														G176A
289	340056787	47	HPV16 positive	16CNTZ01	A4															T178G																								A647G
290	5000168457	46	HPV16 positive	16CNTZ22	A4															T178G																								A647G
291	1193073	46	HPV16 positive	16CNTZ35	A2																										C335T						A442C						A646C
292	5000170518	49	HPV16 positive	16CNTZ22	A4															T178G																								A647G
293	600071830	35	HPV16 positive	16CNTZ01	A4															T178G																								A647G
294	1093545	42	HPV16 positive	16CNTZ40	A4																																									G666A
295	5000182706	56	HPV16 positive	16CNTZ01	A4															T178G																								A647G
296	1104611	42	HPV16 positive	16CNTZ01	A4															T178G																								A647G
297	830003241	36	HPV16 positive	16CNTZ17	A4																																							A647G
298	260070249	41	HPV16 positive	16CNTZ01	A4															T178G																								A647G
299	5000036866	23	HPV16 positive	16CNTZ06	A4															T178G																								A647G
300	5000081839	48	HPV16 positive	16CNTZ59	A5
301	1184158	36	HPV16 positive	16CNTZ22	A4															T178G																								A647G
302	1185168	57	HPV16 positive	16CNTZ01	A4															T178G																								A647G
303	5000099229	49	HPV16 positive	16CNTZ35	A2																										C335T						A442C						A646C
304	5000179047	37	HPV16 positive	16CNTZ22	A4															T178G																								A647G
305	00512256	25	HPV16 positive	16CNTZ01	A4															T178G																								A647G
306	119991791	41	HPV16 positive	16CNTZ01	A4															T178G																								A647G
307	470046780	72	HPV16 positive	16CNTZ01	A4															T178G																								A647G
308	117031664	43	HPV16 positive	16CNTZ01	A4															T178G																								A647G
309	00476003	42	HPV16 positive	16CNTZ01	A4															T178G																								A647G
310	140041111	57	HPV16 positive	16CNTZ01	A4															T178G																								A647G
[truncated: 1 more columns]

## Sheet: Follow-up Data
DNA NO.	Clinic number	Age	HPV type	HPV16 variants	sublineages	Histological Diagnoses	LEEP or not	Positive margin	Recurrent CIN	Follow-up results of 5 years			Longitudinal follow-up for at least 5 years
										HPV	Cytology	Histology
1	1185791	45	HPV16 positive	16CNTZ40	A3	CIN1				Negative(2018)	NILM(2018)		T13-01898	LSIL	13-08723	CIN1	20130627	HPV(-)	T13-11331	NILM	20180321	HPV(-)	T118-03261	NILM
2	610022696	30	HPV16 positive	16CNTZ01	A4	CIN3	LEEP			52+ 58+(2018)	LSIL(2018)	Normal(2018)	13-08889	CIN2-3	13-12547	CIN3(LEEP)	20130721	HPV(-)	T13-13109	NILM	20131220	HPV(-)	T13-20703	NILM	20180212	HPV52+58+	T118-02979	LSIL	118-09898	Normal	T118-13550	NILM
3	5000151424	59	HPV16 positive	16CNTZ31	A1	CIN3							13-07233	CIN2-3
4	5000157548	42	HPV16 positive	16CNTZ01	A4	CIN2							T13-02776	ASCH	13-11867	CIN2
5	5000159413	47	HPV16 positive	16CNTZ22	A4	Refused further colposcopy examination							T13-02864	ASCUS
6	1193616	44	HPV16 positive	16CNTZ01	A4	CIN3							13-08891	CIN2-3
7	1219785	61	HPV16 positive	16CNTZ10	A4	SCC							13-24836	SCC
8	5000665538	40	HPV16 positive	16CNTZ64	non-A	CIN3,CIS	LEEP			Negative(2019)	NILM(2019)		T13-17038	HSIL	H13-00238	CIN3,CIS	13-49437	CIN3,CIS(LEEP)	T14-05013	NILM	20140623	HPV 61+	T14-13289	NILM	20141107	HPV(-)	T14-25417	NILM	20190701	HPV(-)	T119-32167	NILM
9	5000475932	31	HPV16 positive	16CNTZ01	A4	Refused further colposcopy examination							T13-17126	LSIL
10	840037315	37	HPV16 positive	16CNTZ22	A4	CIN3				Negative(2018)	NILM(2018)		12-46711	Normal	T13-17180	NILM	13-38488	CIN2-3	20140214	HPV 61+	20140625	HPV 61+	20141030	HPV 61+	T14-02305	NILM	T14-13636	NILM	20150708	HPV(-)	15-26073	Normal	20161014	HPV(-)	T116-06713	NILM	116-16287	Normal	20171013	HPV(-)	T117-22964	NILM	20181102	HPV(-)	T118-25694	NILM
11	441009740	58	HPV16 positive	16CNTZ19	A4	CIN3							13-39000	CIN3
12	5000569807	77	HPV16 positive	16CNTZ59	A5	SCC							T13-17421	HSIL	13-38448	SCC
13	441010777	57	HPV16 positive	16CNTZ40	A3	Refused further colposcopy examination							T13-17589	LSIL
14	5000681766	40	HPV16 positive	16CNTZ01	A4	CIN2							13-40738	CIN2
15	5000683594	38	HPV16 positive	16CNTZ44	A3	CIN1				Negative(2018)	NILM(2018)		T13-17776	LSIL	13-41850	CIN1	14-13544	Normal	T118-10225	NILM/HPV(-)
16	5000691509	59	HPV16 positive	16CNTZ35	A2	SCC							T13-17955	ASCUS	13-38764	SCC
17	270017132	47	HPV16 positive	16CNTZ25	A4	CIN3	LEEP		rCIN3	Negative(2019)	NILM(2019)		T12-13215	HSIL	20121228	HPV 16+	12-29107	CIN2-3	12-31150	CIN3(LEEP)	T12-23555	NILM/HPV(-)	T13-04959	NILM/HPV(-)	13-29571	CIN2	T13-18120	ASCUS	13-50158	rCIN3	20151112	HPV(-)	T15-00974	NILM	T15-16053	NILM/HPV16	T15-23877	NILM	T116-09248	NILM/ HPV16	T117-04532	NILM/HPV(-)	T119-26747	NILM/HPV(-)
18	5000703544	50	HPV16 positive	16CNTZ01	A4	CIN1				Negative(2020)	NILM(2020)		13-47182	CIN1	20140919	HPV 59+	14-21662	Normal	T14-21647	NILM	T15-06321	NILM/HPV(-)	T116-07315	NILM/HPV(-)	T117-02143	NILM/HPV(-)	T118-05132	N	T119-03980	NILM/HPV(-)	T120-03881	NILM/HPV(-)
19	5001030624	44	HPV16 positive	16CNTZ22	A4	CIN3	LEEP				NILM(2018)		13-40021	CIN3	13-46134	CIN3(LEEP)	20140206	HPV(-)	T14-01689	NILM	14-35494	Normal	T15-12910	NILM/HPV(-)	T118-10309	NILM
20	110076428	36	HPV16 positive	16CNTZ01	A4	CIN2	LEEP			Negative(2018)	NILM(2018)		13-42183	Normal	13-46665	CIN2(LEEP)	20140317	HPV(-)	T14-04507	NILM	20180511	HPV(-)	T118-14707	NILM
21	530045242	42	HPV16 positive	16CNTZ01	A4	CIN3							13-43336	CIN2-3
22	5001071481	45	HPV16 positive	16CNTZ32	A1	CIN3	LEEP	—					T13-20110	ASCH	13-46169	CIN1-2	14-00341	CIN3(LEEP)
23	5001071500	46	HPV16 positive	16CNTZ40	A3	CIN3	LEEP			Negative(2019)	NILM(2019)		13-43357	CIN3	13-47642	CIN3(LEEP)	20140307	HPV(-)	T14-03874	NILM	T119-14388	NILM/HPV(-)
26	442018871	43	HPV16 positive	16CNTZ14	A4	CIN3							13-45024	CIN3
27	442020477	50	HPV16 positive	16CNTZ20	A4	CIN3	LEEP			HPV16+ (2016)	NILM(2016)		13-46329	CIN2-3	13-47460	CIN3(LEEP)	20140509	HPV(-)	20141027	HPV(-)	14-00320	NILM	T14-09209	NILM	T14-24316	NILM	T15-08910	NILM/HPV(-)	T116-09054	NILM/HPV16	20160923	HPV16+
28	5001088361	46	HPV16 positive	16CNTZ33	A2	CIN2	LEEP			Negative(2019)	NILM(2019)		T13-21183	LSIL	13-47772	CIN2	13-51807	CIN2(LEEP)	T14-04959	NILM/HPV(-)	T14-17965	NILM/HPV(-)	T15-03600	NILM/HPV(-)	T15-18751	NILM/HPV(-)	T116-16823	NILM/HPV(-)	T119-09525	NILM/HPV(-)
29	310072485	35	HPV16 positive	16CNTZ11	A4	CIN2	LEEP		rCIN3	Negative(2019)	NILM(2019)		12-33597	CIN2	13-45437	CIN1-2	13-48580	CIN2(LEEP)	T14-03381	NILM/HPV(-)	T14-21337	ASCUS/HPV16+	116-09903	rCIN3	T116-17689	NILM/HPV(-)	T116-25123	NILM/HPV(-)	T117-04682	NILM/HPV(-)	T117-17738	NILM/HPV(-)	T118-26564	NILM/HPV(-)	T119-28432	NILM/HPV(-)
30	5000024637	42	HPV16 positive	16CNTZ62	non-A	CIN2	LEEP			Negative(2019)	NILM(2019)		20131126	HPV(-)	T13-11535	NILM	13-28671	CIN2	13-32994	CIN2(LEEP)	T13-22530	NILM	20140415	HPV(-)	T14-07026	NILM	20150129	HPV(-)	20151228	HPV(-)	T15-01600	NILM	T15-26611	NILM	T117-00010	NILM/HPV(-)	T118-00829	NILM/HPV(-)	20190121	HPV(-)	T119-01376	NILM
31	5000411103	35	HPV16 positive	16CNTZ64	non-A	CIN2	LEEP	LSIL		Negative(2015)	NILM(2015)		T13-21503	ASCH	20140626	HPV(-)	14-08399	CIN2(LEEP)	T14-13737	LSIL	14-31236	Normal	T14-28196	NILM/HPV(-)	20150514	HPV(-)	T15-09611	NILM
32	380081513	24	HPV16 positive	16CNTZ19	A4	CIN1				Negative(2019)	NILM(2019)		T12-21233	NILM/HPV16+	H12-00191	CIN1	T13-21502	NILM	13-49556	Normal	20140623	HPV(-)	20141127	HPV43+	T14-13206	NILM	T119-25278	NILM/HPV(-)
33	5001095903	30	HPV16 positive	16CNTZ01	A4	CIN3	LEEP			HPV16+(2015)	NILM(2015)		T13-21542	ASCH	13-49681	CIN2-3	14-10305	CIN3(LEEP)	T14-21745	NILM/HPV(-)	T15-14410	NILM/HPV16+
34	650000642	45	HPV16 positive	16CNTZ01	A4	Normal				Negative(2019)	NILM(2019)		T13-21998	ASCUS	13-47898	Normal	T14-03547	NILM/HPV(-)	T119-10982	NILM/HPV(-)
35	5001104057	46	HPV16 positive	16CNTZ35	A2	Normal				Negative(2020)	NILM(2020)		T13-22074	HSIL	13-50510	Normal	20140404	HPV16+	14-26410	Normal	T15-14201	NILM/HPV(-)	T120-34946	NILM/HPV(-)
36	006019759	46	HPV16 positive	16CNTZ01	A4	CIN2							T13-22338	LSIL	13-48587	CIN2
37	0090806624	26	HPV16 positive	16CNTZ01	A4	Refused further colposcopy examination							T13-22310	ASCUS
38	119994557	31	HPV16 positive	16CNTZ01	A4	Refused further colposcopy examination							T13-22376	LSIL
39	1197154	29	HPV16 positive	16CNTZ22	A4	CIN2	LEEP	—					T13-04222	NILM	13-22935	CIN1-2	13-30384	CIN2(LEEP)
40	5000212697	39	HPV16 positive	16CNTZ01	A4	CIN3				Negative(2015)	NILM(2015)		13-14339	CIN3	T14-02877	NILM/HPV(-)	T15-13296	NILM/HPV(-)
41	5000231276	40	HPV16 positive	16CNTZ01	A4	CIN3				Negative(2017)	NILM(2017)		T13-05049	ASCUS	13-15076	CIN3	T117-05843	NILM/HPV(-)
42	270020737	46	HPV16 positive	16CNTZ35	A2	CIN3							T13-05043	NILM	13-16788	CIN2-3	T13-16356	NILM/HPV(-)
43	270010468	32	HPV16 positive	16CNTZ22	A4	CIN2	LEEP						T13-06106	NILM	13-20477	CIN2	13-24579	CIN2(LEEP)	20131015	HPV(-)
44	5000181802	50	HPV16 positive	16CNTZ59	A5	Normal				Negative(2019)	NILM(2019)		T13-06155	ASCH	13-16785	Normal	T13-24365	NILM/HPV(-)	T15-02012	NILM/HPV(-)	15-32681	Normal	20150206	HPV(-)	T119-27421	NILM/HPV(-)
45	5000002166	30	HPV16 positive	16CNTZ22	A4	Refused further colposcopy examination							T13-07495	LSIL
46	5000003519	65	HPV16 positive	16CNTZ01	A4	Refused further colposcopy examination							T13-07616	HSIL
47	5000434426	39	HPV16 positive	16CNTZ01	A4	CIN1							T13-09098	NILM	13-23954	CIN1
48	1900021225	42	HPV16 positive	16CNTZ01	A4	CIN3	LEEP			Negative(2019)	NILM(2019)		T13-10996	LSIL	13-36860	CIN2-3	13-40736	CIN3(LEEP)	T14-28854	NILM/HPV(-)	T119-27197	NILM/HPV(-)
50	1221790	47	HPV16 positive	16CNTZ01	A4	these patients had normal and adequate cervix by colposcopy ezamination, so no further biospy diagnosis was performed.							T13-11785	NILM
51	5000576015	35	HPV16 positive	16CNTZ01	A4	Refused further colposcopy examination							T13-11971	HSIL
52	5000587452	45	HPV16 positive	16CNTZ01	A4	Refused further colposcopy examination
53	5000518440	38	HPV16 positive	16CNTZ01	A4	Normal							T13-12022	NILM/HPV16+	13-30748	Normal
54	90101678	29	HPV16 positive	16CNTZ01	A4	these patients had normal and adequate cervix by colposcopy ezamination, so no further biospy diagnosis was performed.				HPV16+(2015)	NILM(2015)		T12-04795	NILM	T13-12064	ASCH	T14-08002	NILM/HPV16 +	T15-26464	NILM/HPV16 +
55	1223543	50	HPV16 positive	16CNTZ56	A5	SCC							13-29337	SCC
56	1223310	41	HPV16 positive	16CNTZ40	A3	Normal				Negative(2018)	NILM(2018)		T13-12284	LSIL	13-29110	Normal	T13-19812	NILM	20131022	HPV(-)	T14-23881	NILM	20141020	HPV(-)	T118-08480	NILM/HPV(-)
57	5000526779	29	HPV16 positive	16CNTZ40	A3	CIN2							13-29773	CIN2	T14-10721	NILM	20140526	HPV(-)
58	5000534212	38	HPV16 positive	16CNTZ22	A4	Refused further colposcopy examination					NILM(2017)		T13-12504	ASCH	T117-12244	NILM
59	390079289	30	HPV16 positive	16CNTZ40	A3	Normal							T13-12765	NILM	13-31307	Normal
60	5000537786	45	HPV16 positive	16CNTZ09	A4	CIN3	LEEP						13-27662	CIN2-3	13-30919	CIN2-3(LEEP)	20140130	HPV(-)
61	5000539742	40	HPV16 positive	16CNTZ01	A4	Normal				Negative(2017)	NILM(2017)		13-27672	Normal	13-35535	Normal	T13-22820	NILM	20131202	HPV(-)	T14-16942	NILM	20140709	HPV16+	20150114	HPV81+	20150715	HPV81+	T116-00026	NILM	116-30293	Normal	20160104	HPV81+	20160627	HPV81+	T117-19911	NILM	20170907	HPV(-)
63	5000543525	63	HPV16 positive	16CNTZ32	A1	Normal							T13-12784	LSIL	13-29775	Normal
64	5000516496	47	HPV16 positive	16CNTZ52	A2	CIN3,CIS	LEEP	HPV16+		Negative(2016)	NILM(2016)		13-31309	CIN3	13-37424	CIN3,CIS(LEEP)	T14-09359	NILM/HPV16+	20140808	HPV33+	20141021	HPV(-)	T15-03887	NILM/HPV(-)	T116-06548	NILM/HPV(-)
65	1225710	45	HPV16 positive	16CNTZ01	A4	CIN3	LEEP			Negative(2016)	NILM(2016)		13-32845	CIN2-3	13-36677	CIN3(LEEP)	T13-24418	NILM/HPV(-)	T14-06824	NILM/HPV(-)	T116-01163	NILM/HPV(-)
66	5000567786	45	HPV16 positive	16CNTZ01	A4	CIN3	LEEP			Negative(2017)	NILM(2017)		T13-13688	NILM	13-33073	CIN2-3	13-37967	CIN2-3(LEEP)	T14-04320	NILM	T14-21317	NILM	20140313	HPV(-)	20140916	HPV(-)	T15-23837	NILM	20151111	HPV(-)	116-31087	Normal	T117-22083	NILM/HPV(-)
67	260065191	34	HPV16 positive	16CNTZ01	A4	Normal	LEEP(2016)			Negative(2019)	NILM(2019)		T12-14183	NILM/HPV16+	12-32341	Normal	T13-13726	NILM	13-35732	Normal	T14-10002	NILM	20140519	HPV16+	T15-22009	NILM/HPV(-)	20151015	HPV16+	116-41616	CIN2	116-45299	CIN3(LEEP)	T117-01168	NILM/HPV(-)	T117-10983	NILM/HPV(-)	T117-20982	NILM/HPV(-)	T118-06881	NILM/HPV(-)	T119-12138	NILM/HPV(-)
68	998089397	41	HPV16 positive	16CNTZ40	A3	CIN3	LEEP			Negative(2019)	NILM(2019)		13-29956	CIN2-3	13-33370	CIN2-3(LEEP)	20141229	HPV(-)	T14-03969	NILM/HPV(-)	T14-28926	NILM	20190321	HPV(-)	T119-20187	NILM
69	1229274	52	HPV16 positive	16CNTZ15	A4	Normal				Negative(2019)	NILM(2019)		T13-13792	NILM	13-30997	Normal	15-44581	Normal	T119-01451	NILM/HPV(-)
70	620045762	38	HPV16 positive	16CNTZ22	A4	Refused further colposcopy examination							T12-13639	HSIL
71	5000575915	44	HPV16 positive	16CNTZ22	A4	these patients had normal and adequate cervix by colposcopy ezamination, so no further biospy diagnosis was performed.							T13-13824	NILM	20131126	HPV(-)
72	5000587352	57	HPV16 positive	16CNTZ01	A4	CIN2							13-35904	CIN1-2	T14-25914	NILM/HPV16+	14-51635	Normal
73	5000591656	50	HPV16 positive	16CNTZ59	A5	CIN3,CIS	LEEP	—					13-35682	CIN2-3	13-38430	CIN3/CIS(LEEP)
74	5000594316	51	HPV16 positive	16CNTZ04	A4	these patients had normal and adequate cervix by colposcopy ezamination, so no further biospy diagnosis was performed.							T13-14506	NILM
75	00734721	29	HPV16 positive	16CNTZ01	A4	Refused further colposcopy examination							T13-14605	ASCH
76	5000598823	48	HPV16 positive	16CNTZ22	A4	Refused further colposcopy examination							T13-14644	ASCUS
77	140011928	37	HPV16 positive	16CNTZ40	A3	Normal				HPV16+ (2018)	NILM(2018)		T12-00827	NILM/HPV16+	12-29726	Normal	T13-02827	NILM/HPV16+	T13-24297	NILM/HPV(-)	14-03972	Normal	T14-27438	NILM/HPV(-)	T15-25235	NILM/HPV(-)	T118-08652	NILM/HPV16+
78	5000615732	34	HPV16 positive	16CNTZ01	A4	CIN2				Negative(2019)	NILM(2019)		13-32851	CIN1-2	13-37315	Normal	T13-23340	NILM/HPV16+	T14-11883	LSIL/HPV16+	14-26969	Normal	T119-12824	NILM/HPV(-)
79	340076044	42	HPV16 positive	16CNTZ01	A4	Normal				Negative(2019)	NILM(2019)		12-33872	Normal	20130819	HPV16+	T14-00828	NILM/HPV(-)	T14-14012	NILM/HPV(-)	T119-16813	NILM/HPV(-)
80	441002428	44	HPV16 positive	16CNTZ38	A2	Normal				Negative(2017)	NILM(2016)		T13-15281	ASCUS	T13-24330	NILM	20131226	HPV16+	13-25121	Normal	T14-12378	NILM	20140612	HPV16+	14-51221	Normal	20141103	HPV16+	T15-07270	NILM	20150420	HPV16+	T116-02926	NILM	20160229	HPV(-)	20170319	HPV(-)
81	5000622653	28	HPV16 positive	16CNTZ01	A4	Refused further colposcopy examination
82	5000621822	37	HPV16 positive	16CNTZ01	A4	Normal							T13-15368	NILM	13-36385	Normal
83	00738184	39	HPV16 positive	16CNTZ22	A4	Refused further colposcopy examination
84	5000624166	49	HPV16 positive	16CNTZ31	A1	these patients had normal and adequate cervix by colposcopy ezamination, so no further biospy diagnosis was performed.							T13-15463	NILM
85	5000625782	38	HPV16 positive	16CNTZ01	A4	CIN3	LEEP						13-40911	CIN2-3	13-45560	CIN3(LEEP)	T14-03222	NILM/HPV(-)	T14-12452	NILM/HPV(-)
86	5000654920	47	HPV16 positive	16CNTZ27	A1	CIN1							13-41365	CIN1	13-51388	Normal	T15-00356	NILM	20150109	HPV(-)
87	5000654721	39	HPV16 positive	16CNTZ22	A4	Refused further colposcopy examination
88	159997086	46	HPV16 positive	16CNTZ01	A4	these patients had normal and adequate cervix by colposcopy ezamination, so no further biospy diagnosis was performed.							T13-11669	NILM
89	442068888	32	HPV16 positive	16CNTZ40	A3	Refused further colposcopy examination
90	1000033303	59	HPV16 positive	16CNTZ31	A1	Normal							T14-07096	NILM	14-02951	Normal
91	020005459	24	HPV16 positive	16CNTZ59	A5	Normal				Negative(2016)	NILM(2016)		T14-11636	ASCUS	14-29953	Normal	T116-25010	NILM/HPV(-)
92	5000327786	52	HPV16 positive	16CNTZ54	A2	CIN1				HPV44+(2019)	NILM(2019)	CIN1(2018)	T14-11756	ASCUS	14-24002	CIN1	T14-02653	NILM	T14-12798	NILM	14-28353	Normal	T117-01997	NILM	20170209	HPV16+	117-08018	Normal	20170217	HPV(-)	T118-12972	NILM/HPV16+	T118-29570	NILM/HPV16+	118-30099	CIN1	T119-27960	NILM	20191023	HPV44+
94	5000457218	38	HPV16 positive	16CNTZ01	A4	Normal				Negative(2019)	NILM(2019)		T14-03686	ASCUS	14-10001	Normal	T15-13003	ASCUS	15-28974	Normal	T16-07698	ASCUS	16-22472	Normal	T16-25987	NILM	20160421	HPV31+	T118-22908	LSIL/HPV16+	118-16932	Normal	T119-03531	NILM/HPV(-)
95	300023781	42	HPV16 positive	16CNTZ22	A4	these patients had normal and adequate cervix by colposcopy ezamination, so no further biospy diagnosis was performed.							T13-07345	NILM
97	5002051829	49	HPV16 positive	16CNTZ22	A4	CIN3	LEEP			Negative(2019)	NILM(2019)		14-27227	CIN3	14-31445	CIN3(LEEP)	T14-26140	NILM/HPV(-)	T14-02759	NILM/HPV(-)	T14-11890	NILM/HPV(-)	T119-10857	NILM/HPV(-)
98	1600083946	55	HPV16 positive	16CNTZ49	A2	Normal				Negative(2019)	NILM(2019)		T12-18845	NILM/HPV(-)	T14-18351	NILM/HPV(-)	T14-08462	NILM	20140925	HPV16+	14-21396	Normal	T118-01874	ASCUS	20180129	HPV16+	118-06711	Normal	T118-23144	NILM/HPV(-)	T119-05789	NILM/HPV(-)
99	0090877419	63	HPV16 positive	16CNTZ59	A5	these patients had normal and adequate cervix by colposcopy ezamination, so no further biospy diagnosis was performed.							T13-08609	NILM
101	5001764893	48	HPV16 positive	16CNTZ31	A1	CIN1				Negative(2019)	NILM(2019)	Normal(2019)	T13-13373	ASCUS/HPV16+	13-29597	CIN1	T116-21570	NILM	116-48752	Normal	T117-01893	NILM	T117-08907	LSIL	117-22923	CIN1	T119-14269	NILM	119-31965	Normal	T119-32052	NILM/HPV(-)	20190530	HPV(-)
102	5001360710	39	HPV16 positive	16CNTZ01	A4	Normal				Negative(2017)	NILM(2017)		14-16979	Normal	14-30940	Normal	T15-06796	NILM	T117-10221	NILM/HPV(-)
103	5000982029	47	HPV16 positive	16CNTZ45	A3	CIN3	LEEP	—					14-26117	CIN3	14-30849	CIN3(LEEP)
104	670002292	33	HPV16 positive	16CNTZ22	A4	CIN1				Negative(2018)	NILM(2018)	CIN1(2017)	T12-04661	NILM	12-14570	CIN1	12-23011	CIN1	T13-04211	ASCUS/HPV16+	T13-13448	NILM/HPV16+	14-12195	Normal	T116-05969	NILM	116-18085	Normal	20160406	HPV16+	T117-19192	LSIL/HPV16+	117-43511	CIN1	T118-21213	NILM/HPV(-)
105	101812414	39	HPV16 positive	16CNTZ01	A4	these patients had normal and adequate cervix by colposcopy ezamination, so no further biospy diagnosis was performed.							T14-03204	NILM
106	5000167475	27	HPV16 positive	16CNTZ01	A4	these patients had normal and adequate cervix by colposcopy ezamination, so no further biospy diagnosis was performed.							T13-03153	NILM	T119-03464	NILM/HPV(-)
107	5001295762	22	HPV16 positive	16CNTZ07	A4	Refused further colposcopy examination
108	5001284976	33	HPV16 positive	16CNTZ31	A1	these patients had normal and adequate cervix by colposcopy ezamination, so no further biospy diagnosis was performed.							T14-04771	NILM
109	280007114	42	HPV16 positive	16CNTZ16	A4	CIN2				Negative(2016)	NILM(2016)		T12-16614	LSIL/HPV16+	12-42068	CIN1-2	T12-06181	NILM/HPV16+	T13-04169	NILM/HPV16+	T14-23189	NILM	20141013	HPV(-)	20150512	HPV(-)	20161214	HPV(-)	T16-25915	NILM
110	5001326515	37	HPV16 positive	16CNTZ40	A3	these patients had normal and adequate cervix by colposcopy ezamination, so no further biospy diagnosis was performed.							T14-05244	NILM
112	5001094974	43	HPV16 positive	16CNTZ46	A3	CIN3	LEEP			Negative(2019)	NILM(2019)		13-49825	Normal	14-19631	CIN2	14-21665	CIN2-3(LEEP)	T14-20245	NILM	20140902	HPV(-)	T119-01469	NILM/HPV(-)
113	5001098119	35	HPV16 positive	16CNTZ59	A5	Normal							T14-05368	NILM/HPV16+	14-16109	Normal	T14-24712	LSIL	20141031	HPV16+43+
114	5000470199	32	HPV16 positive	16CNTZ01	A4	CIN2	LEEP	—					T14-05685	HSIL	14-18586	CIN2	14-28706	CIN2(LEEP)
115	441009389	40	HPV16 positive	16CNTZ01	A4	CIN3							T14-05998	HSIL	14-14574	CIN3
116	119997779	33	HPV16 positive	16CNTZ59	A5	these patients had normal and adequate cervix by colposcopy ezamination, so no further biospy diagnosis was performed.							T14-05879	NILM
117	00771513	58	HPV16 positive	16CNTZ49	A2	Normal							14-17510	Normal
118	119997993	47	HPV16 positive	16CNTZ22	A4	these patients had normal and adequate cervix by colposcopy ezamination, so no further biospy diagnosis was performed.							T14-06309	NILM
119	119300153	47	HPV16 positive	16CNTZ49	A2	these patients had normal and adequate cervix by colposcopy ezamination, so no further biospy diagnosis was performed.							T14-06338	NILM
121	5001206063	41	HPV16 positive	16CNTZ01	A4	Refused further colposcopy examination
122	5001229619	36	HPV16 positive	16CNTZ22	A4	SCC							T14-06769	HSIL	14-15745	SCC
123	5001360864	52	HPV16 positive	16CNTZ01	A4	CIN3,CIS	LEEP	ASCH/HPV16+	rCIN3	Negative(2019)	NILM(2019)		T14-06845	HSIL	14-16117	CIN3	14-17537	CIN3,CIS(LEEP)	T14-21696	ASCH/HPV16+	14-42774	rCIN3	T15-06883	NILM/HPV(-)	T15-20972	NILM/HPV(-)	T116-04748	NILM	T116-19301	NILM/HPV(-)	T117-08716	NILM/HPV(-)	T118-14751	NILM/HPV(-)	T119-18212	NILM/HPV(-)
124	5000638864	43	HPV16 positive	16CNTZ01	A4	Normal							T14-07002	NILM	14-18979	Normal
125	300005559	41	HPV16 positive	16CNTZ59	A5	Normal				Negative(2020)	NILM(2020)		T13-03670	NILM	13-40354	Normal	15-49149	Normal	T120-07432	NILM/HPV(-)
126	119998353	37	HPV16 positive	16CNTZ01	A4	these patients had normal and adequate cervix by colposcopy ezamination, so no further biospy diagnosis was performed.							T14-07351	NILM
127	119998376	30	HPV16 positive	16CNTZ40	A3	these patients had normal and adequate cervix by colposcopy ezamination, so no further biospy diagnosis was performed.							T14-07565	NILM
128	5001374357	44	HPV16 positive	16CNTZ17	A4	Normal							14-16338	Normal
129	119998093	37	HPV16 positive	16CNTZ59	A5	these patients had normal and adequate cervix by colposcopy ezamination, so no further biospy diagnosis was performed.							T14-07676	NILM
130	5001378169	30	HPV16 positive	16CNTZ48	A3	Refused further colposcopy examination
131	5000512769	48	HPV16 positive	16CNTZ01	A4	SCC	LEEP			Negative(2018)	NILM(2018)		T14-08233	ASCH	14-18335	CIN3	14-21001	SCC(LEEP)	T15-00274	NILM	T15-07670	NILM	T15-23369	NILM/HPV(-)	T116-07912	NILM/HPV(-)	T117-22680	NILM/HPV(-)	T118-18763	NILM/HPV(-)
132	442058388	41	HPV16 positive	16CNTZ15	A4	Normal							14-19856	Normal
133	442058114	50	HPV16 positive	16CNTZ22	A4	these patients had normal and adequate cervix by colposcopy ezamination, so no further biospy diagnosis was performed.							T14-08417	NILM
134	5001387660	43	HPV16 positive	16CNTZ01	A4	CIN3	LEEP	—					T14-08428	ASCH	14-49101	CIN3(LEEP)
135	5001395088	42	HPV16 positive	16CNTZ19	A4	CIN3	LEEP			Negative(2019)	NILM(2019)		14-18332	CIN3	14-21664	CIN3(LEEP)	T14-18583	NILM	20140814	HPV(-)	T14-14689	NILM/HPV(-)	T119-24252	NILM/HPV(-)
136	5001359120	44	HPV16 positive	16CNTZ19	A4	Normal							T14-08855	NILM	14-25588	Normal	T15-04125	NILM	20150316	HPV16+
137	5001398785	43	HPV16 positive	16CNTZ22	A4	CIN3							T14-08984	NILM	H15-00241	CIN3
138	5000450013	36	HPV16 positive	16CNTZ01	A4	Normal				Negative(2019)	NILM(2019)		T14-09086	NILM	14-50703	Normal	T15-19781	NILM/HPV(-)	T118-05960	NILM/HPV(-)	T119-13013	NILM/HPV(-)
139	260065191	35	HPV16 positive	16CNTZ01	A4	Normal	LEEP(2016)			Negative(2019)	NILM(2019)		T12-14183	NILM	12-32341	Normal	T13-13726	NILM	13-35732	Normal	T14-10002	NILM	T15-22009	NILM	20151015	HPV16+	116-41616	CIN1-2	116-12215	CIN3(LEEP)	T117-01168	NILM/HPV(-)	T117-10983	NILM/HPV(-)	T118-06881	NILM/HPV(-)	T119-12138	NILM/HPV(-)
140	119999335	43	HPV16 positive	16CNTZ58	A5	Refused further colposcopy examination							T14-10205	ASCH
141	670009829	50	HPV16 positive	16CNTZ01	A4	CIN1							T12-12281	NILM/HPV16+	12-26777	CIN1	12-34037	Normal	T13-00364	NILM/HPV(-)	T13-17836	NILM	13-39915	Normal
142	00779018	39	HPV16 positive	16CNTZ28	A1	these patients had normal and adequate cervix by colposcopy ezamination, so no further biospy diagnosis was performed.							T14-10324	NILM
143	119999482	37	HPV16 positive	16CNTZ32	A1	Refused further colposcopy examination
144	5001426985	23	HPV16 positive	16CNTZ35	A2	these patients had normal and adequate cervix by colposcopy ezamination, so no further biospy diagnosis was performed.							T14-10688	NILM
145	5001430477	45	HPV16 positive	16CNTZ22	A4	Normal						CIN1(2016)	T14-10958	NILM	14-25334	Normal	116-47204	CIN1	117-52033	CIN1
146	119880081	33	HPV16 positive	16CNTZ01	A4	these patients had normal and adequate cervix by colposcopy ezamination, so no further biospy diagnosis was performed.							T14-10923	NILM
147	119999676	58	HPV16 positive	16CNTZ15	A4	these patients had normal and adequate cervix by colposcopy ezamination, so no further biospy diagnosis was performed.							T14-10930	NILM
148	5001434363	39	HPV16 positive	16CNTZ48	A3	these patients had normal and adequate cervix by colposcopy ezamination, so no further biospy diagnosis was performed.							T14-11223	NILM
149	5001439285	19	HPV16 positive	16CNTZ18	A4	Refused further colposcopy examination
150	300003721	47	HPV16 positive	16CNTZ35	A2	SCC							T14-11577	HSIL	14-24333	SCC
151	5001453212	41	HPV16 positive	16CNTZ06	A4	CIN3,CIS							14-24664	CIN3,CIS
152	129990287	53	HPV16 positive	16CNTZ35	A2	these patients had normal and adequate cervix by colposcopy ezamination, so no further biospy diagnosis was performed.							T14-11918	NILM
153	129990292	41	HPV16 positive	16CNTZ01	A4	these patients had normal and adequate cervix by colposcopy ezamination, so no further biospy diagnosis was performed.							T14-11923	NILM
154	129990412	35	HPV16 positive	16CNTZ35	A2	Refused further colposcopy examination							T14-12188	ASCUS
155	210013538	51	HPV16 positive	16CNTZ23	A4	these patients had normal and adequate cervix by colposcopy ezamination, so no further biospy diagnosis was performed.							T14-12466	NILM	T15-21170	NILM	20151001	HPV(-)
156	5001458223	39	HPV16 positive	16CNTZ01	A4	CIN3							14-25359	CIN2-3	14-39347	CIN2-3	T14-28174	NILM
157	420019857	37	HPV16 positive	16CNTZ01	A4	Normal							T14-12678	NILM	14-27340	Normal
158	90413503	28	HPV16 positive	16CNTZ22	A4	these patients had normal and adequate cervix by colposcopy ezamination, so no further biospy diagnosis was performed.				Negative(2017)			T14-15465	NILM/HPV16+	20160815	HPV(-)	20170417	HPV(-)
159	119880141	44	HPV16 positive	16CNTZ31	A1	Refused further colposcopy examination							T14-13130	HSIL
160	5000175320	50	HPV16 positive	16CNTZ57	A5	Normal				Negative(2016)	NILM(2016)		T14-03704	NILM/HPV16+	14-11093	Normal	T14-13294	NILM	20141013	HPV16+61+	15-31267	Normal	T116-07359	NILM/HPV(-)
161	5001140663	48	HPV16 positive	16CNTZ01	A4	SCC				Negative(2017)	NILM(2017)		13-50164	CIN2-3	14-26704	SCC	T15-04465	NILM/HPV(-)	T116-06984	NILM/HPV(-)	T117-10849	NILM/HPV(-)
162	5000538938	59	HPV16 positive	16CNTZ35	A2	Normal				Negative(2020)	NILM(2020)		T13-19795	ASCH /HPV16+	13-28951	Normal	13-45006	Normal	T14-03274	ASCH/HPV16+	T14-13540	NILM	T15-10160	NILM	20150520	HPV(-)	T120-10786	NILM/HPV(-)
163	5001476175	37	HPV16 positive	16CNTZ01	A4	these patients had normal and adequate cervix by colposcopy ezamination, so no further biospy diagnosis was performed.							T14-13756	NILM
164	5001440155	37	HPV16 positive	16CNTZ40	A3	these patients had normal and adequate cervix by colposcopy ezamination, so no further biospy diagnosis was performed.							T14-13759	NILM
165	380059440	42	HPV16 positive	16CNTZ22	A4	Normal							13-39006	Normal	14-27553	Normal
166	5001487821	57	HPV16 positive	16CNTZ49	A2	Refused further colposcopy examination
167	5001489010	35	HPV16 positive	16CNTZ24	A4	CIN3							T14-14698	NILM	14-32115	CIN2-3
168	5001362267	25	HPV16 positive	16CNTZ01	A4	these patients had normal and adequate cervix by colposcopy ezamination, so no further biospy diagnosis was performed.							T14-14647	NILM
169	840024934	52	HPV16 positive	16CNTZ01	A4	CIN1							T14-02937	NILM/HPV16+	14-08637	CIN1	15-02446	Normal
170	5000516480	40	HPV16 positive	16CNTZ35	A2	Normal				Negative(2019)	NILM(2019)		14-29338	Normal	20141104	HPV(-)	20150416	HPV16+	T119-32168	NILM/HPV(-)
172	5001502881	41	HPV16 positive	16CNTZ01	A4	Normal				Negative(2019)	NILM(2019)		14-30805	Normal	T14-22396	NILM	20140929	HPV(-)	T117-00543	ASCH	20171001	HPV16+	117-08731	Normal	T117-12438	ASCH	20170613	HPV(-)	T118-22117	HSIL	118-60343	Normal	20180921	HPV(-)	T119-23898	NILM/HPV(-)
173	5001319818	39	HPV16 positive	16CNTZ22	A4	CIN2				HPV16+(2017)	ASCH(2017)	Normal(2017)	T14-15340	ASCH	14-33157	CIN2	T15-13013	ASCUS/HPV16+	20160520	HPV16+	T117-03221	ASCUS/HPV16+	T117-21683	ASCH/HPV16+	117-12138	Normal
174	5000260240	19	HPV16 positive	16CNTZ08	A4	these patients had normal and adequate cervix by colposcopy ezamination, so no further biospy diagnosis was performed.							T14-15474	NILM
175	5001513245	30	HPV16 positive	16CNTZ12	A4	Normal							T14-15911	NILM	14-41405	Normal
176	5001513387	50	HPV16 positive	16CNTZ19	A4	Refused further colposcopy examination
177	5001514863	42	HPV16 positive	16CNTZ01	A4	CIN3							14-33160	CIN3
178	300071385	38	HPV16 positive	16CNTZ15	A4	CIN3	LEEP			Negative(2019)	NILM(2019)		14-34848	Normal	14-41008	CIN2-3(LEEP)	T14-28464	NILM	20141222	HPV61+	T15-04681	NILM	15-18522	Normal	20150323	HPV(-)	T116-02635	NILM/HPV(-)	T117-27262	NILM/HPV(-)	T119-02902	NILM/HPV(-)
179	5001239806	35	HPV16 positive	16CNTZ49	A2	these patients had normal and adequate cervix by colposcopy ezamination, so no further biospy diagnosis was performed.							T14-16404	NILM
180	5001523702	37	HPV16 positive	16CNTZ21	A4	Refused further colposcopy examination
181	5001525868	29	HPV16 positive	16CNTZ01	A4	these patients had normal and adequate cervix by colposcopy ezamination, so no further biospy diagnosis was performed.				HPV55+(2017)	NILM(2017)		T14-16659	NILM	T15-19783	NILM	20150914	HPV42+53+	T116-17138	NILM	20160824	HPV(-)	T117-01497	NILM/HPV(-)	T117-12709	NILM	20170615	HPV55+
182	5001527996	25	HPV16 positive	16CNTZ49	A2	Refused further colposcopy examination
183	5000130588	55	HPV16 positive	16CNTZ01	A4	CIN2	LEEP	HSIL					13-06530	CIN2-3	13-07804	CIN2(LEEP)	T14-17422	HSIL	14-34465	Normal
184	5001543662	50	HPV16 positive	16CNTZ60	A5	CIN3	LEEP	—					T14-17616	NILM	14-36962	鳞状上皮增生	14-42133	CIN3(LEEP)
185	5000050462	34	HPV16 positive	16CNTZ15	A4	CIN2				Negative(2018)	NILM(2018)		T14-17856	NILM	14-37800	CIN1-2	14-49755	Normal	T15-21573	NILM	15-47694	Normal	20150209	HPV(-)	20151009	HPV16+43+	20160627	HPV16+43+	T117-02297	NILM	117-23156	Normal	20170213	HPV16+	T118-01222	NILM	20180119	HPV44+	20181204	HPV(-)	T118-28392	NILM
186	670008506	33	HPV16 positive	16CNTZ40	A3	CIN2	LEEP			Negative(2019)	NILM(2019)		12-51247	Normal	T13-05313	NILM	T13-21593	NILM	T14-17989	NILM	14-42550	CIN1-2	14-51255	CIN1-2(LEEP)	T15-02502	NILM/HPV(-)	T15-14541	NILM	20150713	HPV(-)	T119-17713	NILM/HPV(-)
187	5001547881	24	HPV16 positive	16CNTZ01	A4	these patients had normal and adequate cervix by colposcopy ezamination, so no further biospy diagnosis was performed.							T14-17943	NILM
188	5001464945	50	HPV16 positive	16CNTZ36	A2	CIN3	LEEP	—					T14-17845	HSIL	14-36068	CIN2-3	14-38613	CIN2-3(LEEP)
189	1000032178	39	HPV16 positive	16CNTZ01	A4	CIN3	LEEP			Negative(2019)	NILM(2019)		T14-18232	NILM	14-36279	CIN2	14-39343	CIN2-3(LEEP)	T15-04793	NILM	20150323	HPV(-)	T117-22054	NILM/HPV(-)	T119-05797	NILM	20190311	HPV(-)
190	5001556059	51	HPV16 positive	16CNTZ35	A2	CIN3	LEEP			Negative(2020)	NILM(2020)		14-37253	CIN3	14-43314	CIN3(LEEP)	T15-00168	NILM	20150106	HPV(-)	T020-03402	NILM/HPV(-)
191	5001554929	44	HPV16 positive	16CNTZ01	A4	Normal							T14-18353	NILM	14-38520	Normal
192	442087659	46	HPV16 positive	16CNTZ01	A4	Refused further colposcopy examination							T14-18434	ASCH
193	5001558865	27	HPV16 positive	16CNTZ32	A1	Normal							T14-18566	NILM	14-38225	Normal	20141124	HPV(-)
194	5001547478	31	HPV16 positive	16CNTZ01	A4	these patients had normal and adequate cervix by colposcopy ezamination, so no further biospy diagnosis was performed.							T14-18875	NILM
195	5001564833	42	HPV16 positive	16CNTZ01	A4	SCC							T14-19037	NILM	14-39747	SCC
196	442090007	31	HPV16 positive	16CNTZ40	A3	Normal				Negative(2016)	NILM(2016)		T14-19092	NILM	14-39551	Normal	T15-11465	NILM	20150603	HPV(-)	T116-05865	NILM	20160405	HPV(-)
197	120200145	39	HPV16 positive	16CNTZ01	A4	Refused further colposcopy examination
198	5001507186	45	HPV16 positive	16CNTZ01	A4	CIN3,CIS							14-44314	CIN3,CIS
199	510061223	46	HPV16 positive	16CNTZ36	A2	CIN2	LEEP			Negative(2018)	NILM(2018)		T14-19654	LSIL	14-41967	CIN1-2	14-46242	CIN2(LEEP)	T15-01728	NILM	T15-16440	NILM	20150202	HPV(-)	20150804	HPV(-)	T116-02910	NILM/HPV(-)	116-11119	NILM	T116-15349	NILM/HPV(-)	T117-16846	NILM/HPV(-)	T118-22962	NILM/HPV(-)
200	5001508192	19	HPV16 positive	16CNTZ01	A4	Normal							14-39993	Normal	20141103	HPV(-)
201	5000463263	75	HPV16 positive	16CNTZ32	A1	SCC							T14-19642	HSIL	14-37301	SCC
202	1600080490	31	HPV16 positive	16CNTZ40	A3	CIN1				Negative(2018)	NILM(2018)		T12-16454	NILM/HPV16+	12-13565	Normal	T12-17532	NILM/HPV16+	T14-19671	NILM/HPV16+	14-49356	CIN1	15-07217	CIN1	15-10678	Normal	T15-14229	NILM/HPV(-)	T116-00144	NILM/HPV(-)	T116-14020	NILM/HPV(-)	T117-01017	NILM/HPV(-)	T118-24818	NILM/HPV(-)
203	5001575830	61	HPV16 positive	16CNTZ01	A4	CIN3,CIS							14-37570	CIN3,CIS
204	1000042105	43	HPV16 positive	16CNTZ01	A4	CIN3	LEEP	HPV16+	rCIN2	Negative(2019)	LSIL(2019)		T14-07206	NILM/HPV16+	14-19214	Normal	14-55120	CIN3(LEEP)	20141119	HPV16+	T15-03413	NILM	T15-10552	NILM	T15-26404	NILM	20150304	HPV(-)	20150525	HPV(-)	20151223	HPV(-)	T116-08404	NILM	20160505	HPV(-)	T119-01087	ASCUS	T119-16609	LSIL	20190116	HPV(-)	119-47558	rCIN2
205	5001588521	28	HPV16 positive	16CNTZ19	A4	these patients had normal and adequate cervix by colposcopy ezamination, so no further biospy diagnosis was performed.							T14-20379	NILM
206	5001589820	56	HPV16 positive	16CNTZ63	non-A	CIN1							14-40429	CIN1	14-42138	Normal
207	5001589873	51	HPV16 positive	16CNTZ01	A4	these patients had normal and adequate cervix by colposcopy ezamination, so no further biospy diagnosis was performed.							T14-20445	NILM
208	0500017381	40	HPV16 positive	16CNTZ59	A5	CIN2	LEEP			HPV16+ (2016)	NILM(2016)	Normal(2016)	13-50909	CIN2(LEEP)	T14-20597	NILM	14-52569	Normal	T116-05527	NILM/HPV16+	116-17745	Normal
209	340064875	41	HPV16 positive	16CNTZ01	A4	Normal				Negative(2015)	NILM(2015)		T14-20634	LSIL	14-43454	Normal	14-47547	Normal	T15-01924	NILM	20150206	HPV(-)
210	5001598039	46	HPV16 positive	16CNTZ34	A2	CIN3	LEEP			Negative(2018)	NILM(2018)		14-40513	CIN2	14-42656	CIN2-3(LEEP)	T15-03510	NILM/HPV16+	T15-11520	NILM/HPV(-)	20151117	HPV81+	T116-19207	NILM	20160922	HPV81+	T118-14133	NILM/HPV(-)
211	5001562668	33	HPV16 positive	16CNTZ01	A4	CIN3							T14-20899	NILM	14-42554	CIN3
212	5001373461	40	HPV16 positive	16CNTZ22	A4	CIN3				HPV16+(2017)	ASCH(2017)		14-45864	CIN2-3	T117-24494	ASCH	20171030	HPV16+
213	220040798	58	HPV16 positive	16CNTZ50	A2	Normal				Negative(2017)	NILM(2017)		14-14226	Normal	15-09652	Normal	20150306	HPV16+	T116-00940	NILM	20160120	HPV(-)	T117-04602	NILM	20170316	HPV(-)
214	37026708	53	HPV16 positive	16CNTZ01	A4	CIN3	LEEP						14-25758	Normal	T14-21092	NILM	15-28009	CIN3	15-29777	CIN3(LEEP)	T15-24763	NILM	20151126	HPV(-)
215	442097117	47	HPV16 positive	16CNTZ22	A4	CIN3	LEEP			Negative(2019)	NILM(2019)		14-40768	CIN3	14-47380	CIN3(LEEP)	T15-10589	NILM	T116-02284	NILM	T119-11988	NILM/HPV(-)
216	330084775	55	HPV16 positive	16CNTZ01	A4	Normal				Negative(2019)	NILM(2019)		T14-13559	ASCUS	14-25806	Normal	T15-22444	NILM	20151230	HPV61+	20150629	HPV(-)	20151022	HPV(-)	T116-20955	NILM	20161017	HPV61+	T117-23153	NILM	20171016	HPV(-)	20170414	HPV(-)	T119-01366	NILM/HPV(-)
217	660015025	28	HPV16 positive	16CNTZ49	A2	CIN2	LEEP			Negative(2018)	NILM(2018)		T11-03278	NILM	T12-03587	NILM/HPV(-)	13-49552	Normal	T14-07164	ASCH/HPV16+	14-19191	CIN1-2	14-24585	CIN2(LEEP)	T14-21430	NILM	20141216	HPV(-)	T15-08997	NILM	20150507	HPV40+61+	T116-02831	NILM/HPV(-)	T116-14710	NILM	20160725	HPV(-)	T118-18738	NILM/HPV(-)
218	5001613673	41	HPV16 positive	16CNTZ01	A4	Refused further colposcopy examination							T14-21474	HSIL
219	480015078	46	HPV16 positive	16CNTZ01	A4	CIN2				Negative(2019)	NILM(2019)		T11-02588	NILM	T12-03428	NILM/HPV16+	14-47533	CIN2	T15-02941	NILM	T15-13464	NILM	20150227	HPV(-)	20150626	HPV(-)	T116-01417	NILM	20160201	HPV(-)	117-01802	NILM	117-01802	Normal	20170104	HPV58+	T118-06613	NILM	20180403	HPV(-)	20190128	HPV(-)	T119-05831	NILM
220	280007175	51	HPV16 positive	16CNTZ61	non-A	Normal	LEEP(2016)			Negative(2016)	NILM(2016)		T14-04838	NILM	14-12399	Normal	T116-17087	NILM/HPV16+	116-37120	CIN1	116-40643	CIN1-2(LEEP)	T116-25890	NILM/HPV(-)
221	5001612630	37	HPV16 positive	16CNTZ59	A5	Normal				HPV52+81+(2017)		CIN1-2(2015)	T14-22127	ASCUS	14-48435	Normal	T15-03445	NILM	15-12214	CIN1-2	T15-14238	N	20150305	HPV16+	20150707	HPV16+18+	20151102	HPV16+18+	T116-02556	ASCUS	116-11285	Normal	T116-12749	ASCUS	T116-21709	NILM	20160222	HPV16+18+	20160629	HPV18+52+81+	20161026	HPV52+68+	117-22507	Normal	20170214	HPV52+81+
222	442066057	57	HPV16 positive	16CNTZ15	A4	Normal							14-26752	Normal	T14-22276	NILM	15-03698	Normal	20150127	HPV16+
223	5001606631	54	HPV16 positive	16CNTZ01	A4	Normal				Negative(2020)	NILM(2020)		14-43170	Normal	T15-02081	NILM	20150209	HPV(-)	T120-14091	NILM/HPV(-)
224	120340285	46	HPV16 positive	16CNTZ22	A4	these patients had normal and adequate cervix by colposcopy ezamination, so no further biospy diagnosis was performed.							T14-22337	NILM
225	5000224541	52	HPV16 positive	16CNTZ35	A2	these patients had normal and adequate cervix by colposcopy ezamination, so no further biospy diagnosis was performed.						Normal(2018)	T14-22484	NILM	118-52049	Normal
226	5001632155	29	HPV16 positive	16CNTZ01	A4	CIN1							T14-22587	NILM	14-48842	CIN1
227	442100720	42	HPV16 positive	16CNTZ01	A4	Normal				Negative(2015)	NILM(2015)	CIN1-2(2015)	14-43893	Normal	15-28014	CIN1	15-32325	CIN1-2	T15-24454	NILM	20151123	HPV(-)
228	5001183137	27	HPV16 positive	16CNTZ22	A4	these patients had normal and adequate cervix by colposcopy ezamination, so no further biospy diagnosis was performed.							T14-00075	NILM	20141007	HPV16+	20150311	HPV(-)	20150819	HPV(-)
229	129994718	51	HPV16 positive	16CNTZ35	A2	these patients had normal and adequate cervix by colposcopy ezamination, so no further biospy diagnosis was performed.							T14-22842	NILM
230	442050120	34	HPV16 positive	16CNTZ01	A4	Normal							T14-22967	NILM	14-49217	Normal
231	630027606	42	HPV16 positive	16CNTZ01	A4	CIN1				Negative(2017)	NILM(2017)		T13-03443	NILM	T14-10254	NILM/HPV16+	14-26397	CIN1	T15-23756	NILM	20151111	HPV43+	T117-13701	NILM/HPV(-)
232	070007790	36	HPV16 positive	16CNTZ01	A4	Refused further colposcopy examination
233	5001483974	29	HPV16 positive	16CNTZ22	A4	Normal							T14-23144	HSIL	14-45985	Normal	14-48554	Normal
234	600055316	38	HPV16 positive	16CNTZ01	A4	CIN1				Negative(2019)	NILM(2019)		14-49244	CIN1	20150216	HPV(-)	T117-00857	NILM/HPV(-)	T119-04374	NILM/HPV(-)
235	9993370	35	HPV16 positive	16CNTZ22	A4	Refused further colposcopy examination
236	9997916	21	HPV16 positive	16CNTZ40	A3	these patients had normal and adequate cervix by colposcopy ezamination, so no further biospy diagnosis was performed.				HPV16+(2016)	NILM(2018)	CIN2-3(2016)	T14-23482	NILM	T116-23919	NILM/HPV16 +	116-52509	CIN2-3	T118-00520	NILM
237	5001655656	69	HPV16 positive	16CNTZ01	A4	SCC							T14-23487	ASCH	14-46401	SCC
238	1109389	28	HPV16 positive	16CNTZ26	A4	CIN2	LEEP			Negative(2019)	NILM(2019)		T12-20248	NILM/HPV(-)	T13-06136	NILM	T14-23641	NILM	14-46796	CIN2	14-49227	CIN2(LEEP)	T15-02062	NILM	T15-08927	NILM	T15-24766	NILM	20150209	HPV(-)	20150506	HPV(-)	20151126	HPV(-)	T116-23098	NILM/HPV(-)	T119-32864	NILM/HPV(-)
239	700012840	54	HPV16 positive	16CNTZ42	A3	CIN1				Negative(2017)	NILM(2017)		13-06513	Normal	T13-24234	NILM	14-08636	CIN1	14-11959	Normal	T15-04928	NILM/HPV(-)	T116-04155	NILM/HPV(-)	T117-02887	NILM/HPV(-)
240	129995083	43	HPV16 positive	16CNTZ22	A4	Refused further colposcopy examination							T14-23719	HSIL
241	5001665928	38	HPV16 positive	16CNTZ01	A4	CIN1				Negative(2020)	NILM(2020)		T14-24049	NILM	14-49213	CIN1	15-02757	Normal	20150501	HPV(-)	20150807	HPV(-)	T15-08487	NILM	T120-32183	NILM/HPV(-)
242	5001669642	23	HPV16 positive	16CNTZ22	A4	these patients had normal and adequate cervix by colposcopy ezamination, so no further biospy diagnosis was performed.							T14-24224	NILM
243	610036756	46	HPV16 positive	16CNTZ22	A4	CIN3				Negative(2019)	NILM(2019)		14-47011	CIN2-3	T15-02621	NILM/HPV(-)	T15-18066	NILM/HPV(-)	T116-09085	NILM/HPV(-)	T117-02717	NILM/HPV(-)	T119-13473	NILM/HPV(-)
244	5001671979	41	HPV16 positive	16CNTZ01	A4	Normal							14-47531	Normal
245	129995399	30	HPV16 positive	16CNTZ01	A4	these patients had normal and adequate cervix by colposcopy ezamination, so no further biospy diagnosis was performed.							T14-24291	NILM
246	5000489035	55	HPV16 positive	16CNTZ39	A2	Normal							13-46330	Normal	T14-24723	NILM
247	0999801923	40	HPV16 positive	16CNTZ01	A4	these patients had normal and adequate cervix by colposcopy ezamination, so no further biospy diagnosis was performed.							T14-24694	NILM
248	5001682318	25	HPV16 positive	16CNTZ01	A4	these patients had normal and adequate cervix by colposcopy ezamination, so no further biospy diagnosis was performed.				Negative(2016)	NILM(2016)		T14-24850	NILM	T116-02074	NILM/HPV(-)
249	380032303	50	HPV16 positive	16CNTZ01	A4	Normal				Negative(2016)	NILM(2016)		T14-24894	NILM	14-52196	Normal	T116-07548	NILM	20160425	HPV(-)
250	129995679	57	HPV16 positive	16CNTZ15	A4	these patients had normal and adequate cervix by colposcopy ezamination, so no further biospy diagnosis was performed.							T14-24982	NILM
251	5001412675	32	HPV16 positive	16CNTZ32	A1	CIN2	LEEP			Negative(2016)	NILM(2016)		14-29255	CIN2(LEEP)	T14-25060	NILM	T116-05391	NILM/HPV(-)
252	5001687265	45	HPV16 positive	16CNTZ01	A4	Refused further colposcopy examination							T14-25201	HSIL
253	1006003	46	HPV16 positive	16CNTZ05	A4	Normal							T14-25804	NILM	14-51046	Normal	20150216	HPV(-)
254	1092677	31	HPV16 positive	16CNTZ29	A1	these patients had normal and adequate cervix by colposcopy ezamination, so no further biospy diagnosis was performed.							T12-17251	NILM/HPV(-)
255	442108883	36	HPV16 positive	16CNTZ13	A4	these patients had normal and adequate cervix by colposcopy ezamination, so no further biospy diagnosis was performed.				HPV16+ (2017)	ASCH(2017)		T14-25424	NILM	T117-13429	ASCH	20170623	HPV16+
256	5001698360	29	HPV16 positive	16CNTZ22	A4	CIN2				Negative(2017)	NILM(2017)		T14-25826	NILM	14-52431	CIN2	116-28828	Normal	T117-00080	NILM	20170423	HPV(-)
257	5001698419	32	HPV16 positive	16CNTZ19	A4	Normal							14-50108	Normal
258	1070045	41	HPV16 positive	16CNTZ01	A4	these patients had normal and adequate cervix by colposcopy ezamination, so no further biospy diagnosis was performed.							T14-25879	NILM
259	442110679	46	HPV16 positive	16CNTZ01	A4	these patients had normal and adequate cervix by colposcopy ezamination, so no further biospy diagnosis was performed.							T14-25997	NILM
260	5001708000	35	HPV16 positive	16CNTZ01	A4	CIN3							14-51215	CIN2-3
261	5001297016	26	HPV16 positive	16CNTZ59	A5	these patients had normal and adequate cervix by colposcopy ezamination, so no further biospy diagnosis was performed.							T14-26748	NILM
262	1000045623	46	HPV16 positive	16CNTZ37	A2	these patients had normal and adequate cervix by colposcopy ezamination, so no further biospy diagnosis was performed.							T14-26742	NILM
263	442114264	41	HPV16 positive	16CNTZ03	A4	CIN3	LEEP	CIN3		Negative(2019)	NILM(2019)		14-54038	CIN3	14-01022	CIN3(LEEP)	15-06228	CIN3	T15-20617	NILM/HPV(-)	T116-00610	NILM/HPV(-)	116-02317	CIN1-2	T116-09404	NILM/HPV(-)	116-21841	Normal	T117-03461	NILM/HPV(-)	T119-11618	NILM/HPV(-)
264	5001715410	46	HPV16 positive	16CNTZ01	A4	CIN3	LEEP			HPV16+(2016)	NILM(2016)	Normal(2016)	14-53691	CIN3	14-56443	CIN2-3(LEEP)	T15-09568	NILM/HPV(-)	T116-18238	NILM/HPV16+	116-39684	Normal
265	5001719535	43	HPV16 positive	16CNTZ47	A3	CIN3	LEEP	—					T14-27081	LSIL	14-53690	CIN2-3	14-55592	CIN3(LEEP)
266	5001721864	48	HPV16 positive	16CNTZ01	A4	SCC							14-52573	SCC	T14-27210	HSIL
267	5001723667	54	HPV16 positive	16CNTZ01	A4	SCC							T14-27306	ASCH	14-53678	SCC	T15-05535	NILM/HPV(-)
268	285509	47	HPV16 positive	16CNTZ15	A4	CIN2	LEEP	HPV16+					T14-14192	NILM	14-36061	Normal	14-25529	CIN2(LEEP)	T15-22555	NILM	20150313	HPV16+	20150618	HPV16+	20151026	HPV(-)
269	129996905	48	HPV16 positive	16CNTZ35	A2	Refused further colposcopy examination							T14-27413	ASCUS
270	5001587882	58	HPV16 positive	16CNTZ01	A4	SCC							H14-00322	SCC	T14-27523	NILM	T15-11979	HSIL	15-23028	CIN3	20150610	HPV16+56+61+
272	0900073472	29	HPV16 positive	16CNTZ40	A3	Normal				Negative(2020)	NILM(2020)		T14-27604	NILM	14-54334	Normal	20150309	HPV16+	T15-25375	NILM	20151207	HPV(-)	T120-03716	NILM/HPV(-)
273	5001739942	28	HPV16 positive	16CNTZ22	A4	these patients had normal and adequate cervix by colposcopy ezamination, so no further biospy diagnosis was performed.							T14-28172	NILM
274	5001187242	50	HPV16 positive	16CNTZ55	A2	CIN2	LEEP	—					T14-00102	NILM	14-01309	Normal	T14-28458	NILM	20140506	HPV16+	20141222	HPV16+	15-00215	CIN2(LEEP)
275	129997602	58	HPV16 positive	16CNTZ35	A2	these patients had normal and adequate cervix by colposcopy ezamination, so no further biospy diagnosis was performed.							T14-28798	NILM
276	442120097	50	HPV16 positive	16CNTZ02	A4	CIN3							14-56255	CIN2-3
277	5000029948	30	HPV16 positive	16CNTZ01	A4	CIN3				Negative(2017)	NILM(2017)		T14-28923	HSIL	14-03384	CIN2-3	T15-09882	NILM/HPV(-)	T15-18322	NILM/HPV(-)	T117-04902	NILM/HPV(-)
278	650049003	32	HPV16 positive	16CNTZ01	A4	Normal				Negative(2019)	NILM(2019)		T14-29072	NILM	14-00065	Normal	20150413	HPV39+	T119-27128	NILM/HPV(-)
279	442079015	41	HPV16 positive	16CNTZ43	A3	CIN1				Negative(2017)	NILM(2017)		14-44059	CIN1	T15-00091	ASCUS	20150820	HPV(-)	T116-01119	NILM	20160125	HPV(-)	T117-26749	NILM/HPV(-)
280	5001124993	50	HPV16 positive	16CNTZ32	A1	Normal							15-01439	Normal	20151020	HPV52+
281	442122282	36	HPV16 positive	16CNTZ41	A3	CIN3				Negative(2019)	NILM(2019)		13-03035	CIN3	13-14130	CIN2-3	T15-23436	NILM/HPV(-)	15-47312	Normal	T116-09876	NILM/HPV(-)	T116-22609	NILM/HPV(-)	T119-05476	NILM/HPV(-)
282	150069902	33	HPV16 positive	16CNTZ51	A2	CIN2	LEEP		rCIN2	Negative(2018)	NILM(2018)		T11-17763	LSIL/HPV16+	11-45066	CIN1	T12-06164	ASCH	12-26670	CIN2	12-31176	CIN2(LEEP)	T12-20859	NILM/HPV(-)	T13-04215	NILM/HPV(-)	T13-24260	NILM	14-07236	Normal	T14-18521	NILM	T15-00186	ASCUS	15-12563	rCIN2	T15-15605	NILM	T15-24472	NILM	20150724	HPV(-)	20151123	HPV(-)	T116-11213	NILM	20160608	HPV(-)	T117-05546
283	5000038507	32	HPV16 positive	16CNTZ42	A3	these patients had normal and adequate cervix by colposcopy ezamination, so no further biospy diagnosis was performed.							T15-00174	NILM
284	280052192	25	HPV16 positive	16CNTZ42	A3	these patients had normal and adequate cervix by colposcopy ezamination, so no further biospy diagnosis was performed.							T15-00133	NILM
286	5000042215	39	HPV16 positive	16CNTZ42	A3	CIN2	LEEP						T14-00258	NILM	14-04188	CIN2	14-10095	CIN2(LEEP)	T15-14732	NILM/HPV(-)
287	5001611785	43	HPV16 positive	16CNTZ53	A2	CIN1				Negative(2016)	NILM(2016)		14-40991	CIN1	14-45255	Normal	T15-00802	NILM	T116-18329	NILM	20160908	HPV(-)
288	5000165497	27	HPV16 positive	16CNTZ30	A1	these patients had normal and adequate cervix by colposcopy ezamination, so no further biospy diagnosis was performed.				HPV16+	ASCH	CIN3(2019)	T13-02978	NILM	T118-10176	ASCH/HPV16+	T119-23709	ASCH/HPV16+	119-51931	CIN3
289	340056787	47	HPV16 positive	16CNTZ01	A4	Normal				Negative(2016)	NILM(2016)		T13-03064	NILM	13-11861	Normal	20130717	HPV(-)	T14-15009	NILM	20140114	HPV(-)	20140708	HPV(-)	20150126	HPV51+	15-17157	Normal	20160218	HPV(-)	T16-19420	NILM
290	5000168457	46	HPV16 positive	16CNTZ22	A4	these patients had normal and adequate cervix by colposcopy ezamination, so no further biospy diagnosis was performed.							T13-03107	NILM
291	1193073	46	HPV16 positive	16CNTZ35	A2	Refused further colposcopy examination							T13-03235	LSIL
292	5000170518	49	HPV16 positive	16CNTZ22	A4	Normal							T13-03226	NILM	13-09903	Normal	T13-11268	NILM	20130625	HPV(-)
293	600071830	35	HPV16 positive	16CNTZ01	A4	Normal							13-13394	Normal	13-34469	Normal	T13-24101	NILM/HPV(-)	20130729	HPV16+
294	1093545	42	HPV16 positive	16CNTZ40	A4	Refused further colposcopy examination
295	5000182706	56	HPV16 positive	16CNTZ01	A4	Normal				Negative(2019)	NILM(2019)		13-09922	Normal	T119-02812	NILM/HPV(-)
296	1104611	42	HPV16 positive	16CNTZ01	A4	these patients had normal and adequate cervix by colposcopy ezamination, so no further biospy diagnosis was performed.							T12-23474	NILM/HPV(-)	T13-14491	NILM/HPV(-)	T14-00926	NILM/HPV(-)	T14-16884	NILM	20140825	HPV16+61+
297	830003241	36	HPV16 positive	16CNTZ17	A4	Normal							T13-00790	NILM	13-17670	Normal	14-39568	Normal	20140825	HPV(-)
298	260070249	41	HPV16 positive	16CNTZ01	A4	CIN1							T13-00795	NILM	14-04782	CIN1
299	5000036866	23	HPV16 positive	16CNTZ06	A4	Normal							T13-00858	NILM	13-04330	Normal
300	5000081839	48	HPV16 positive	16CNTZ59	A5	Normal							13-18269	Normal
301	1184158	36	HPV16 positive	16CNTZ22	A4	CIN3	LEEP						13-12073	CIN2-3(LEEP)	T13-12408	NILM	20130708	HPV(-)
302	1185168	57	HPV16 positive	16CNTZ01	A4	CIN3							13-03924	CIN2-3
303	5000099229	49	HPV16 positive	16CNTZ35	A2	CIN1							13-03686	CIN1	13-08152	Normal	T13-11601	NILM	20130701	HPV(-)	T14-05324	NILM	20140326	HPV(-)	T15-11989	NILM/HPV(-)	T120-09361	NILM/HPV(-)
304	5000179047	37	HPV16 positive	16CNTZ22	A4	CIN3				Negative(2018)	NILM(2018)	Normal(2019)	13-16476	CIN2-3	T13-16039	NILM/HPV(-)	T13-22497	NILM	20131126	HPV(-)	T14-19051	NILM	20140819	HPV(-)	T15-02227	NILM	T15-20060	NILM/HPV(-)	20150210	HPV(-)	T116-05643	NILM/HPV(-)	T117-05089	NILM/HPV16+	117-16646	CIN1	T117-17852	ASCUS/HPV16+	T118-16090	NILM/HPV(-)	119-00115	Normal
305	00512256	25	HPV16 positive	16CNTZ01	A4	these patients had normal and adequate cervix by colposcopy ezamination, so no further biospy diagnosis was performed.							T13-06353	NILM
306	119991791	41	HPV16 positive	16CNTZ01	A4	Refused further colposcopy examination							T13-09540	ASCH
307	470046780	72	HPV16 positive	16CNTZ01	A4	CIN2	LEEP	—					T13-09810	ASCH	13-23233	CIN2-3	13-24396	CIN2(LEEP)
308	117031664	43	HPV16 positive	16CNTZ01	A4	Refused further colposcopy examination
309	00476003	42	HPV16 positive	16CNTZ01	A4	these patients had normal and adequate cervix by colposcopy ezamination, so no further biospy diagnosis was performed.							T13-11437	NILM
310	140041111	57	HPV16 positive	16CNTZ01	A4	SCC							12-36121	SCC	T13-11440	NILM	T13-19234	NILM	20131011	HPV16+56+	T14-00422	NILM	20140109	HPV16+56+
[truncated: 3 more columns]

## Sheet: Follow-up Data (classification)
DNA NO.	Clinic number	Age	HPV type	HPV16 variants	sublineages	Histological Diagnoses	LEEP or not	Positive margin	Recurrent CIN	Follow-up results of 5 years			Longitudinal follow-up for at least 5 years
										HPV	Cytology	Histology
20	110076428	36	HPV16 positive	16CNTZ01	A4	CIN2	LEEP			Negative(2018)	NILM(2018)		13-42183	Normal	13-46665	CIN2(LEEP)	20140317	HPV(-)	T14-04507	NILM	20180511	HPV(-)	T118-14707	NILM
28	5001088361	46	HPV16 positive	16CNTZ33	A2	CIN2	LEEP			Negative(2019)	NILM(2019)		T13-21183	LSIL	13-47772	CIN2	13-51807	CIN2(LEEP)	T14-04959	NILM/HPV(-)	T14-17965	NILM/HPV(-)	T15-03600	NILM/HPV(-)	T15-18751	NILM/HPV(-)	T116-16823	NILM/HPV(-)	T119-09525	NILM/HPV(-)
29	310072485	35	HPV16 positive	16CNTZ11	A4	CIN2	LEEP		rCIN3	Negative(2019)	NILM(2019)		12-33597	CIN2	13-45437	CIN1-2	13-48580	CIN2(LEEP)	T14-03381	NILM/HPV(-)	T14-21337	ASCUS/HPV16+	116-09903	rCIN3	T116-17689	NILM/HPV(-)	T116-25123	NILM/HPV(-)	T117-04682	NILM/HPV(-)	T117-17738	NILM/HPV(-)	T118-26564	NILM/HPV(-)	T119-28432	NILM/HPV(-)
30	5000024637	42	HPV16 positive	16CNTZ62	non-A	CIN2	LEEP			Negative(2019)	NILM(2019)		20131126	HPV(-)	T13-11535	NILM	13-28671	CIN2	13-32994	CIN2(LEEP)	T13-22530	NILM	20140415	HPV(-)	T14-07026	NILM	20150129	HPV(-)	20151228	HPV(-)	T15-01600	NILM	T15-26611	NILM	T117-00010	NILM/HPV(-)	T118-00829	NILM/HPV(-)	20190121	HPV(-)	T119-01376	NILM
31	5000411103	35	HPV16 positive	16CNTZ64	non-A	CIN2	LEEP	LSIL		Negative(2015)	NILM(2015)		T13-21503	ASCH	20140626	HPV(-)	14-08399	CIN2(LEEP)	T14-13737	LSIL	14-31236	Normal	T14-28196	NILM/HPV(-)	20150514	HPV(-)	T15-09611	NILM
39	1197154	29	HPV16 positive	16CNTZ22	A4	CIN2	LEEP	—					T13-04222	NILM	13-22935	CIN1-2	13-30384	CIN2(LEEP)
43	270010468	32	HPV16 positive	16CNTZ22	A4	CIN2	LEEP						T13-06106	NILM	13-20477	CIN2	13-24579	CIN2(LEEP)	20131015	HPV(-)
114	5000470199	32	HPV16 positive	16CNTZ01	A4	CIN2	LEEP	—					T14-05685	HSIL	14-18586	CIN2	14-28706	CIN2(LEEP)
183	5000130588	55	HPV16 positive	16CNTZ01	A4	CIN2	LEEP	HSIL					13-06530	CIN2-3	13-07804	CIN2(LEEP)	T14-17422	HSIL	14-34465	Normal
186	670008506	33	HPV16 positive	16CNTZ40	A3	CIN2	LEEP			Negative(2019)	NILM(2019)		12-51247	Normal	T13-05313	NILM	T13-21593	NILM	T14-17989	NILM	14-42550	CIN1-2	14-51255	CIN1-2(LEEP)	T15-02502	NILM/HPV(-)	T15-14541	NILM	20150713	HPV(-)	T119-17713	NILM/HPV(-)
199	510061223	46	HPV16 positive	16CNTZ36	A2	CIN2	LEEP			Negative(2018)	NILM(2018)		T14-19654	LSIL	14-41967	CIN1-2	14-46242	CIN2(LEEP)	T15-01728	NILM	T15-16440	NILM	20150202	HPV(-)	20150804	HPV(-)	T116-02910	NILM/HPV(-)	116-11119	NILM	T116-15349	NILM/HPV(-)	T117-16846	NILM/HPV(-)	T118-22962	NILM/HPV(-)
208	0500017381	40	HPV16 positive	16CNTZ59	A5	CIN2	LEEP			HPV16+ (2016)	NILM(2016)	Normal(2016)	13-50909	CIN2(LEEP)	T14-20597	NILM	14-52569	Normal	T116-05527	NILM/HPV16+	116-17745	Normal
217	660015025	28	HPV16 positive	16CNTZ49	A2	CIN2	LEEP			Negative(2018)	NILM(2018)		T11-03278	NILM	T12-03587	NILM/HPV(-)	13-49552	Normal	T14-07164	ASCH/HPV16+	14-19191	CIN1-2	14-24585	CIN2(LEEP)	T14-21430	NILM	20141216	HPV(-)	T15-08997	NILM	20150507	HPV40+61+	T116-02831	NILM/HPV(-)	T116-14710	NILM	20160725	HPV(-)	T118-18738	NILM/HPV(-)
238	1109389	28	HPV16 positive	16CNTZ26	A4	CIN2	LEEP			Negative(2019)	NILM(2019)		T12-20248	NILM/HPV(-)	T13-06136	NILM	T14-23641	NILM	14-46796	CIN2	14-49227	CIN2(LEEP)	T15-02062	NILM	T15-08927	NILM	T15-24766	NILM	20150209	HPV(-)	20150506	HPV(-)	20151126	HPV(-)	T116-23098	NILM/HPV(-)	T119-32864	NILM/HPV(-)
251	5001412675	32	HPV16 positive	16CNTZ32	A1	CIN2	LEEP			Negative(2016)	NILM(2016)		14-29255	CIN2(LEEP)	T14-25060	NILM	T116-05391	NILM/HPV(-)
268	285509	47	HPV16 positive	16CNTZ15	A4	CIN2	LEEP	HPV16+					T14-14192	NILM	14-36061	Normal	14-25529	CIN2(LEEP)	T15-22555	NILM	20150313	HPV16+	20150618	HPV16+	20151026	HPV(-)
274	5001187242	50	HPV16 positive	16CNTZ55	A2	CIN2	LEEP	—					T14-00102	NILM	14-01309	Normal	T14-28458	NILM	20140506	HPV16+	20141222	HPV16+	15-00215	CIN2(LEEP)
282	150069902	33	HPV16 positive	16CNTZ51	A2	CIN2	LEEP		rCIN2	Negative(2018)	NILM(2018)		T11-17763	LSIL/HPV16+	11-45066	CIN1	T12-06164	ASCH	12-26670	CIN2	12-31176	CIN2(LEEP)	T12-20859	NILM/HPV(-)	T13-04215	NILM/HPV(-)	T13-24260	NILM	14-07236	Normal	T14-18521	NILM	T15-00186	ASCUS	15-12563	rCIN2	T15-15605	NILM	T15-24472	NILM	20150724	HPV(-)	20151123	HPV(-)	T116-11213	NILM	20160608	HPV(-)	T117-05546
286	5000042215	39	HPV16 positive	16CNTZ42	A3	CIN2	LEEP						T14-00258	NILM	14-04188	CIN2	14-10095	CIN2(LEEP)	T15-14732	NILM/HPV(-)
307	470046780	72	HPV16 positive	16CNTZ01	A4	CIN2	LEEP	—					T13-09810	ASCH	13-23233	CIN2-3	13-24396	CIN2(LEEP)
2	610022696	30	HPV16 positive	16CNTZ01	A4	CIN3	LEEP			52+ 58+(2018)	LSIL(2018)	Normal(2018)	13-08889	CIN2-3	13-12547	CIN3(LEEP)	20130721	HPV(-)	T13-13109	NILM	20131220	HPV(-)	T13-20703	NILM	20180212	HPV52+58+	T118-02979	LSIL	118-09898	Normal	T118-13550	NILM
17	270017132	47	HPV16 positive	16CNTZ25	A4	CIN3	LEEP		rCIN3	Negative(2019)	NILM(2019)		T12-13215	HSIL	20121228	HPV 16+	12-29107	CIN2-3	12-31150	CIN3(LEEP)	T12-23555	NILM/HPV(-)	T13-04959	NILM/HPV(-)	13-29571	CIN2	T13-18120	ASCUS	13-50158	rCIN3	20151112	HPV(-)	T15-00974	NILM	T15-16053	NILM/HPV16	T15-23877	NILM	T116-09248	NILM/ HPV16	T117-04532	NILM/HPV(-)	T119-26747	NILM/HPV(-)
19	5001030624	44	HPV16 positive	16CNTZ22	A4	CIN3	LEEP				NILM(2018)		13-40021	CIN3	13-46134	CIN3(LEEP)	20140206	HPV(-)	T14-01689	NILM	14-35494	Normal	T15-12910	NILM/HPV(-)	T118-10309	NILM
22	5001071481	45	HPV16 positive	16CNTZ32	A1	CIN3	LEEP	—					T13-20110	ASCH	13-46169	CIN1-2	14-00341	CIN3(LEEP)
23	5001071500	46	HPV16 positive	16CNTZ40	A3	CIN3	LEEP			Negative(2019)	NILM(2019)		13-43357	CIN3	13-47642	CIN3(LEEP)	20140307	HPV(-)	T14-03874	NILM	T119-14388	NILM/HPV(-)
27	442020477	50	HPV16 positive	16CNTZ20	A4	CIN3	LEEP			HPV16+ (2016)	NILM(2016)		13-46329	CIN2-3	13-47460	CIN3(LEEP)	20140509	HPV(-)	20141027	HPV(-)	14-00320	NILM	T14-09209	NILM	T14-24316	NILM	T15-08910	NILM/HPV(-)	T116-09054	NILM/HPV16	20160923	HPV16+
33	5001095903	30	HPV16 positive	16CNTZ01	A4	CIN3	LEEP			HPV16+(2015)	NILM(2015)		T13-21542	ASCH	13-49681	CIN2-3	14-10305	CIN3(LEEP)	T14-21745	NILM/HPV(-)	T15-14410	NILM/HPV16+
48	1900021225	42	HPV16 positive	16CNTZ01	A4	CIN3	LEEP			Negative(2019)	NILM(2019)		T13-10996	LSIL	13-36860	CIN2-3	13-40736	CIN3(LEEP)	T14-28854	NILM/HPV(-)	T119-27197	NILM/HPV(-)
60	5000537786	45	HPV16 positive	16CNTZ09	A4	CIN3	LEEP						13-27662	CIN2-3	13-30919	CIN2-3(LEEP)	20140130	HPV(-)
65	1225710	45	HPV16 positive	16CNTZ01	A4	CIN3	LEEP			Negative(2016)	NILM(2016)		13-32845	CIN2-3	13-36677	CIN3(LEEP)	T13-24418	NILM/HPV(-)	T14-06824	NILM/HPV(-)	T116-01163	NILM/HPV(-)
66	5000567786	45	HPV16 positive	16CNTZ01	A4	CIN3	LEEP			Negative(2017)	NILM(2017)		T13-13688	NILM	13-33073	CIN2-3	13-37967	CIN2-3(LEEP)	T14-04320	NILM	T14-21317	NILM	20140313	HPV(-)	20140916	HPV(-)	T15-23837	NILM	20151111	HPV(-)	116-31087	Normal	T117-22083	NILM/HPV(-)
68	998089397	41	HPV16 positive	16CNTZ40	A3	CIN3	LEEP			Negative(2019)	NILM(2019)		13-29956	CIN2-3	13-33370	CIN2-3(LEEP)	20141229	HPV(-)	T14-03969	NILM/HPV(-)	T14-28926	NILM	20190321	HPV(-)	T119-20187	NILM
85	5000625782	38	HPV16 positive	16CNTZ01	A4	CIN3	LEEP						13-40911	CIN2-3	13-45560	CIN3(LEEP)	T14-03222	NILM/HPV(-)	T14-12452	NILM/HPV(-)
97	5002051829	49	HPV16 positive	16CNTZ22	A4	CIN3	LEEP			Negative(2019)	NILM(2019)		14-27227	CIN3	14-31445	CIN3(LEEP)	T14-26140	NILM/HPV(-)	T14-02759	NILM/HPV(-)	T14-11890	NILM/HPV(-)	T119-10857	NILM/HPV(-)
103	5000982029	47	HPV16 positive	16CNTZ45	A3	CIN3	LEEP	—					14-26117	CIN3	14-30849	CIN3(LEEP)
112	5001094974	43	HPV16 positive	16CNTZ46	A3	CIN3	LEEP			Negative(2019)	NILM(2019)		13-49825	Normal	14-19631	CIN2	14-21665	CIN2-3(LEEP)	T14-20245	NILM	20140902	HPV(-)	T119-01469	NILM/HPV(-)
134	5001387660	43	HPV16 positive	16CNTZ01	A4	CIN3	LEEP	—					T14-08428	ASCH	14-49101	CIN3(LEEP)
135	5001395088	42	HPV16 positive	16CNTZ19	A4	CIN3	LEEP			Negative(2019)	NILM(2019)		14-18332	CIN3	14-21664	CIN3(LEEP)	T14-18583	NILM	20140814	HPV(-)	T14-14689	NILM/HPV(-)	T119-24252	NILM/HPV(-)
178	300071385	38	HPV16 positive	16CNTZ15	A4	CIN3	LEEP			Negative(2019)	NILM(2019)		14-34848	Normal	14-41008	CIN2-3(LEEP)	T14-28464	NILM	20141222	HPV61+	T15-04681	NILM	15-18522	Normal	20150323	HPV(-)	T116-02635	NILM/HPV(-)	T117-27262	NILM/HPV(-)	T119-02902	NILM/HPV(-)
184	5001543662	50	HPV16 positive	16CNTZ60	A5	CIN3	LEEP	—					T14-17616	NILM	14-36962	鳞状上皮增生	14-42133	CIN3(LEEP)
188	5001464945	50	HPV16 positive	16CNTZ36	A2	CIN3	LEEP	—					T14-17845	HSIL	14-36068	CIN2-3	14-38613	CIN2-3(LEEP)
189	1000032178	39	HPV16 positive	16CNTZ01	A4	CIN3	LEEP			Negative(2019)	NILM(2019)		T14-18232	NILM	14-36279	CIN2	14-39343	CIN2-3(LEEP)	T15-04793	NILM	20150323	HPV(-)	T117-22054	NILM/HPV(-)	T119-05797	NILM	20190311	HPV(-)
190	5001556059	51	HPV16 positive	16CNTZ35	A2	CIN3	LEEP			Negative(2020)	NILM(2020)		14-37253	CIN3	14-43314	CIN3(LEEP)	T15-00168	NILM	20150106	HPV(-)	T020-03402	NILM/HPV(-)
204	1000042105	43	HPV16 positive	16CNTZ01	A4	CIN3	LEEP	HPV16+	rCIN2	Negative(2019)	LSIL(2019)		T14-07206	NILM/HPV16+	14-19214	Normal	14-55120	CIN3(LEEP)	20141119	HPV16+	T15-03413	NILM	T15-10552	NILM	T15-26404	NILM	20150304	HPV(-)	20150525	HPV(-)	20151223	HPV(-)	T116-08404	NILM	20160505	HPV(-)	T119-01087	ASCUS	T119-16609	LSIL	20190116	HPV(-)	119-47558	rCIN2
210	5001598039	46	HPV16 positive	16CNTZ34	A2	CIN3	LEEP			Negative(2018)	NILM(2018)		14-40513	CIN2	14-42656	CIN2-3(LEEP)	T15-03510	NILM/HPV16+	T15-11520	NILM/HPV(-)	20151117	HPV81+	T116-19207	NILM	20160922	HPV81+	T118-14133	NILM/HPV(-)
214	37026708	53	HPV16 positive	16CNTZ01	A4	CIN3	LEEP						14-25758	Normal	T14-21092	NILM	15-28009	CIN3	15-29777	CIN3(LEEP)	T15-24763	NILM	20151126	HPV(-)
215	442097117	47	HPV16 positive	16CNTZ22	A4	CIN3	LEEP			Negative(2019)	NILM(2019)		14-40768	CIN3	14-47380	CIN3(LEEP)	T15-10589	NILM	T116-02284	NILM	T119-11988	NILM/HPV(-)
263	442114264	41	HPV16 positive	16CNTZ03	A4	CIN3	LEEP	CIN3		Negative(2019)	NILM(2019)		14-54038	CIN3	14-01022	CIN3(LEEP)	15-06228	CIN3	T15-20617	NILM/HPV(-)	T116-00610	NILM/HPV(-)	116-02317	CIN1-2	T116-09404	NILM/HPV(-)	116-21841	Normal	T117-03461	NILM/HPV(-)	T119-11618	NILM/HPV(-)
264	5001715410	46	HPV16 positive	16CNTZ01	A4	CIN3	LEEP			HPV16+(2016)	NILM(2016)	Normal(2016)	14-53691	CIN3	14-56443	CIN2-3(LEEP)	T15-09568	NILM/HPV(-)	T116-18238	NILM/HPV16+	116-39684	Normal
265	5001719535	43	HPV16 positive	16CNTZ47	A3	CIN3	LEEP	—					T14-27081	LSIL	14-53690	CIN2-3	14-55592	CIN3(LEEP)
301	1184158	36	HPV16 positive	16CNTZ22	A4	CIN3	LEEP						13-12073	CIN2-3(LEEP)	T13-12408	NILM	20130708	HPV(-)
8	5000665538	40	HPV16 positive	16CNTZ64	non-A	CIN3,CIS	LEEP			Negative(2019)	NILM(2019)		T13-17038	HSIL	H13-00238	CIN3,CIS	13-49437	CIN3,CIS(LEEP)	T14-05013	NILM	20140623	HPV 61+	T14-13289	NILM	20141107	HPV(-)	T14-25417	NILM	20190701	HPV(-)	T119-32167	NILM
64	5000516496	47	HPV16 positive	16CNTZ52	A2	CIN3,CIS	LEEP	HPV16+		Negative(2016)	NILM(2016)		13-31309	CIN3	13-37424	CIN3,CIS(LEEP)	T14-09359	NILM/HPV16+	20140808	HPV33+	20141021	HPV(-)	T15-03887	NILM/HPV(-)	T116-06548	NILM/HPV(-)
73	5000591656	50	HPV16 positive	16CNTZ59	A5	CIN3,CIS	LEEP	—					13-35682	CIN2-3	13-38430	CIN3/CIS(LEEP)
123	5001360864	52	HPV16 positive	16CNTZ01	A4	CIN3,CIS	LEEP	ASCH/HPV16+	rCIN3	Negative(2019)	NILM(2019)		T14-06845	HSIL	14-16117	CIN3	14-17537	CIN3,CIS(LEEP)	T14-21696	ASCH/HPV16+	14-42774	rCIN3	T15-06883	NILM/HPV(-)	T15-20972	NILM/HPV(-)	T116-04748	NILM	T116-19301	NILM/HPV(-)	T117-08716	NILM/HPV(-)	T118-14751	NILM/HPV(-)	T119-18212	NILM/HPV(-)
131	5000512769	48	HPV16 positive	16CNTZ01	A4	SCC	LEEP			Negative(2018)	NILM(2018)		T14-08233	ASCH	14-18335	CIN3	14-21001	SCC(LEEP)	T15-00274	NILM	T15-07670	NILM	T15-23369	NILM/HPV(-)	T116-07912	NILM/HPV(-)	T117-22680	NILM/HPV(-)	T118-18763	NILM/HPV(-)
67	260065191	34	HPV16 positive	16CNTZ01	A4	Normal	LEEP(2016)			Negative(2019)	NILM(2019)		T12-14183	NILM/HPV16+	12-32341	Normal	T13-13726	NILM	13-35732	Normal	T14-10002	NILM	20140519	HPV16+	T15-22009	NILM/HPV(-)	20151015	HPV16+	116-41616	CIN2	116-45299	CIN3(LEEP)	T117-01168	NILM/HPV(-)	T117-10983	NILM/HPV(-)	T117-20982	NILM/HPV(-)	T118-06881	NILM/HPV(-)	T119-12138	NILM/HPV(-)
139	260065191	35	HPV16 positive	16CNTZ01	A4	Normal	LEEP(2016)			Negative(2019)	NILM(2019)		T12-14183	NILM	12-32341	Normal	T13-13726	NILM	13-35732	Normal	T14-10002	NILM	T15-22009	NILM	20151015	HPV16+	116-41616	CIN1-2	116-12215	CIN3(LEEP)	T117-01168	NILM/HPV(-)	T117-10983	NILM/HPV(-)	T118-06881	NILM/HPV(-)	T119-12138	NILM/HPV(-)
220	280007175	51	HPV16 positive	16CNTZ61	non-A	Normal	LEEP(2016)			Negative(2016)	NILM(2016)		T14-04838	NILM	14-12399	Normal	T116-17087	NILM/HPV16+	116-37120	CIN1	116-40643	CIN1-2(LEEP)	T116-25890	NILM/HPV(-)
34	650000642	45	HPV16 positive	16CNTZ01	A4	Normal				Negative(2019)	NILM(2019)		T13-21998	ASCUS	13-47898	Normal	T14-03547	NILM/HPV(-)	T119-10982	NILM/HPV(-)
35	5001104057	46	HPV16 positive	16CNTZ35	A2	Normal				Negative(2020)	NILM(2020)		T13-22074	HSIL	13-50510	Normal	20140404	HPV16+	14-26410	Normal	T15-14201	NILM/HPV(-)	T120-34946	NILM/HPV(-)
44	5000181802	50	HPV16 positive	16CNTZ59	A5	Normal				Negative(2019)	NILM(2019)		T13-06155	ASCH	13-16785	Normal	T13-24365	NILM/HPV(-)	T15-02012	NILM/HPV(-)	15-32681	Normal	20150206	HPV(-)	T119-27421	NILM/HPV(-)
53	5000518440	38	HPV16 positive	16CNTZ01	A4	Normal							T13-12022	NILM/HPV16+	13-30748	Normal
56	1223310	41	HPV16 positive	16CNTZ40	A3	Normal				Negative(2018)	NILM(2018)		T13-12284	LSIL	13-29110	Normal	T13-19812	NILM	20131022	HPV(-)	T14-23881	NILM	20141020	HPV(-)	T118-08480	NILM/HPV(-)
59	390079289	30	HPV16 positive	16CNTZ40	A3	Normal							T13-12765	NILM	13-31307	Normal
61	5000539742	40	HPV16 positive	16CNTZ01	A4	Normal				Negative(2017)	NILM(2017)		13-27672	Normal	13-35535	Normal	T13-22820	NILM	20131202	HPV(-)	T14-16942	NILM	20140709	HPV16+	20150114	HPV81+	20150715	HPV81+	T116-00026	NILM	116-30293	Normal	20160104	HPV81+	20160627	HPV81+	T117-19911	NILM	20170907	HPV(-)
63	5000543525	63	HPV16 positive	16CNTZ32	A1	Normal							T13-12784	LSIL	13-29775	Normal
69	1229274	52	HPV16 positive	16CNTZ15	A4	Normal				Negative(2019)	NILM(2019)		T13-13792	NILM	13-30997	Normal	15-44581	Normal	T119-01451	NILM/HPV(-)
77	140011928	37	HPV16 positive	16CNTZ40	A3	Normal				HPV16+ (2018)	NILM(2018)		T12-00827	NILM/HPV16+	12-29726	Normal	T13-02827	NILM/HPV16+	T13-24297	NILM/HPV(-)	14-03972	Normal	T14-27438	NILM/HPV(-)	T15-25235	NILM/HPV(-)	T118-08652	NILM/HPV16+
79	340076044	42	HPV16 positive	16CNTZ01	A4	Normal				Negative(2019)	NILM(2019)		12-33872	Normal	20130819	HPV16+	T14-00828	NILM/HPV(-)	T14-14012	NILM/HPV(-)	T119-16813	NILM/HPV(-)
80	441002428	44	HPV16 positive	16CNTZ38	A2	Normal				Negative(2017)	NILM(2016)		T13-15281	ASCUS	T13-24330	NILM	20131226	HPV16+	13-25121	Normal	T14-12378	NILM	20140612	HPV16+	14-51221	Normal	20141103	HPV16+	T15-07270	NILM	20150420	HPV16+	T116-02926	NILM	20160229	HPV(-)	20170319	HPV(-)
82	5000621822	37	HPV16 positive	16CNTZ01	A4	Normal							T13-15368	NILM	13-36385	Normal
90	1000033303	59	HPV16 positive	16CNTZ31	A1	Normal							T14-07096	NILM	14-02951	Normal
91	020005459	24	HPV16 positive	16CNTZ59	A5	Normal				Negative(2016)	NILM(2016)		T14-11636	ASCUS	14-29953	Normal	T116-25010	NILM/HPV(-)
94	5000457218	38	HPV16 positive	16CNTZ01	A4	Normal				Negative(2019)	NILM(2019)		T14-03686	ASCUS	14-10001	Normal	T15-13003	ASCUS	15-28974	Normal	T16-07698	ASCUS	16-22472	Normal	T16-25987	NILM	20160421	HPV31+	T118-22908	LSIL/HPV16+	118-16932	Normal	T119-03531	NILM/HPV(-)
98	1600083946	55	HPV16 positive	16CNTZ49	A2	Normal				Negative(2019)	NILM(2019)		T12-18845	NILM/HPV(-)	T14-18351	NILM/HPV(-)	T14-08462	NILM	20140925	HPV16+	14-21396	Normal	T118-01874	ASCUS	20180129	HPV16+	118-06711	Normal	T118-23144	NILM/HPV(-)	T119-05789	NILM/HPV(-)
102	5001360710	39	HPV16 positive	16CNTZ01	A4	Normal				Negative(2017)	NILM(2017)		14-16979	Normal	14-30940	Normal	T15-06796	NILM	T117-10221	NILM/HPV(-)
113	5001098119	35	HPV16 positive	16CNTZ59	A5	Normal							T14-05368	NILM/HPV16+	14-16109	Normal	T14-24712	LSIL	20141031	HPV16+43+
117	00771513	58	HPV16 positive	16CNTZ49	A2	Normal							14-17510	Normal
124	5000638864	43	HPV16 positive	16CNTZ01	A4	Normal							T14-07002	NILM	14-18979	Normal
125	300005559	41	HPV16 positive	16CNTZ59	A5	Normal				Negative(2020)	NILM(2020)		T13-03670	NILM	13-40354	Normal	15-49149	Normal	T120-07432	NILM/HPV(-)
128	5001374357	44	HPV16 positive	16CNTZ17	A4	Normal							14-16338	Normal
132	442058388	41	HPV16 positive	16CNTZ15	A4	Normal							14-19856	Normal
136	5001359120	44	HPV16 positive	16CNTZ19	A4	Normal							T14-08855	NILM	14-25588	Normal	T15-04125	NILM	20150316	HPV16+
138	5000450013	36	HPV16 positive	16CNTZ01	A4	Normal				Negative(2019)	NILM(2019)		T14-09086	NILM	14-50703	Normal	T15-19781	NILM/HPV(-)	T118-05960	NILM/HPV(-)	T119-13013	NILM/HPV(-)
145	5001430477	45	HPV16 positive	16CNTZ22	A4	Normal						CIN1(2016)	T14-10958	NILM	14-25334	Normal	116-47204	CIN1	117-52033	CIN1
157	420019857	37	HPV16 positive	16CNTZ01	A4	Normal							T14-12678	NILM	14-27340	Normal
160	5000175320	50	HPV16 positive	16CNTZ57	A5	Normal				Negative(2016)	NILM(2016)		T14-03704	NILM/HPV16+	14-11093	Normal	T14-13294	NILM	20141013	HPV16+61+	15-31267	Normal	T116-07359	NILM/HPV(-)
162	5000538938	59	HPV16 positive	16CNTZ35	A2	Normal				Negative(2020)	NILM(2020)		T13-19795	ASCH /HPV16+	13-28951	Normal	13-45006	Normal	T14-03274	ASCH/HPV16+	T14-13540	NILM	T15-10160	NILM	20150520	HPV(-)	T120-10786	NILM/HPV(-)
165	380059440	42	HPV16 positive	16CNTZ22	A4	Normal							13-39006	Normal	14-27553	Normal
170	5000516480	40	HPV16 positive	16CNTZ35	A2	Normal				Negative(2019)	NILM(2019)		14-29338	Normal	20141104	HPV(-)	20150416	HPV16+	T119-32168	NILM/HPV(-)
172	5001502881	41	HPV16 positive	16CNTZ01	A4	Normal				Negative(2019)	NILM(2019)		14-30805	Normal	T14-22396	NILM	20140929	HPV(-)	T117-00543	ASCH	20171001	HPV16+	117-08731	Normal	T117-12438	ASCH	20170613	HPV(-)	T118-22117	HSIL	118-60343	Normal	20180921	HPV(-)	T119-23898	NILM/HPV(-)
175	5001513245	30	HPV16 positive	16CNTZ12	A4	Normal							T14-15911	NILM	14-41405	Normal
191	5001554929	44	HPV16 positive	16CNTZ01	A4	Normal							T14-18353	NILM	14-38520	Normal
193	5001558865	27	HPV16 positive	16CNTZ32	A1	Normal							T14-18566	NILM	14-38225	Normal	20141124	HPV(-)
196	442090007	31	HPV16 positive	16CNTZ40	A3	Normal				Negative(2016)	NILM(2016)		T14-19092	NILM	14-39551	Normal	T15-11465	NILM	20150603	HPV(-)	T116-05865	NILM	20160405	HPV(-)
200	5001508192	19	HPV16 positive	16CNTZ01	A4	Normal							14-39993	Normal	20141103	HPV(-)
209	340064875	41	HPV16 positive	16CNTZ01	A4	Normal				Negative(2015)	NILM(2015)		T14-20634	LSIL	14-43454	Normal	14-47547	Normal	T15-01924	NILM	20150206	HPV(-)
213	220040798	58	HPV16 positive	16CNTZ50	A2	Normal				Negative(2017)	NILM(2017)		14-14226	Normal	15-09652	Normal	20150306	HPV16+	T116-00940	NILM	20160120	HPV(-)	T117-04602	NILM	20170316	HPV(-)
216	330084775	55	HPV16 positive	16CNTZ01	A4	Normal				Negative(2019)	NILM(2019)		T14-13559	ASCUS	14-25806	Normal	T15-22444	NILM	20151230	HPV61+	20150629	HPV(-)	20151022	HPV(-)	T116-20955	NILM	20161017	HPV61+	T117-23153	NILM	20171016	HPV(-)	20170414	HPV(-)	T119-01366	NILM/HPV(-)
221	5001612630	37	HPV16 positive	16CNTZ59	A5	Normal				HPV52+81+(2017)		CIN1-2(2015)	T14-22127	ASCUS	14-48435	Normal	T15-03445	NILM	15-12214	CIN1-2	T15-14238	N	20150305	HPV16+	20150707	HPV16+18+	20151102	HPV16+18+	T116-02556	ASCUS	116-11285	Normal	T116-12749	ASCUS	T116-21709	NILM	20160222	HPV16+18+	20160629	HPV18+52+81+	20161026	HPV52+68+	117-22507	Normal	20170214	HPV52+81+
222	442066057	57	HPV16 positive	16CNTZ15	A4	Normal							14-26752	Normal	T14-22276	NILM	15-03698	Normal	20150127	HPV16+
223	5001606631	54	HPV16 positive	16CNTZ01	A4	Normal				Negative(2020)	NILM(2020)		14-43170	Normal	T15-02081	NILM	20150209	HPV(-)	T120-14091	NILM/HPV(-)
227	442100720	42	HPV16 positive	16CNTZ01	A4	Normal				Negative(2015)	NILM(2015)	CIN1-2(2015)	14-43893	Normal	15-28014	CIN1	15-32325	CIN1-2	T15-24454	NILM	20151123	HPV(-)
230	442050120	34	HPV16 positive	16CNTZ01	A4	Normal							T14-22967	NILM	14-49217	Normal
233	5001483974	29	HPV16 positive	16CNTZ22	A4	Normal							T14-23144	HSIL	14-45985	Normal	14-48554	Normal
244	5001671979	41	HPV16 positive	16CNTZ01	A4	Normal							14-47531	Normal
246	5000489035	55	HPV16 positive	16CNTZ39	A2	Normal							13-46330	Normal	T14-24723	NILM
249	380032303	50	HPV16 positive	16CNTZ01	A4	Normal				Negative(2016)	NILM(2016)		T14-24894	NILM	14-52196	Normal	T116-07548	NILM	20160425	HPV(-)
253	1006003	46	HPV16 positive	16CNTZ05	A4	Normal							T14-25804	NILM	14-51046	Normal	20150216	HPV(-)
257	5001698419	32	HPV16 positive	16CNTZ19	A4	Normal							14-50108	Normal
272	0900073472	29	HPV16 positive	16CNTZ40	A3	Normal				Negative(2020)	NILM(2020)		T14-27604	NILM	14-54334	Normal	20150309	HPV16+	T15-25375	NILM	20151207	HPV(-)	T120-03716	NILM/HPV(-)
278	650049003	32	HPV16 positive	16CNTZ01	A4	Normal				Negative(2019)	NILM(2019)		T14-29072	NILM	14-00065	Normal	20150413	HPV39+	T119-27128	NILM/HPV(-)
280	5001124993	50	HPV16 positive	16CNTZ32	A1	Normal							15-01439	Normal	20151020	HPV52+
289	340056787	47	HPV16 positive	16CNTZ01	A4	Normal				Negative(2016)	NILM(2016)		T13-03064	NILM	13-11861	Normal	20130717	HPV(-)	T14-15009	NILM	20140114	HPV(-)	20140708	HPV(-)	20150126	HPV51+	15-17157	Normal	20160218	HPV(-)	T16-19420	NILM
292	5000170518	49	HPV16 positive	16CNTZ22	A4	Normal							T13-03226	NILM	13-09903	Normal	T13-11268	NILM	20130625	HPV(-)
293	600071830	35	HPV16 positive	16CNTZ01	A4	Normal							13-13394	Normal	13-34469	Normal	T13-24101	NILM/HPV(-)	20130729	HPV16+
295	5000182706	56	HPV16 positive	16CNTZ01	A4	Normal				Negative(2019)	NILM(2019)		13-09922	Normal	T119-02812	NILM/HPV(-)
297	830003241	36	HPV16 positive	16CNTZ17	A4	Normal							T13-00790	NILM	13-17670	Normal	14-39568	Normal	20140825	HPV(-)
299	5000036866	23	HPV16 positive	16CNTZ06	A4	Normal							T13-00858	NILM	13-04330	Normal
300	5000081839	48	HPV16 positive	16CNTZ59	A5	Normal							13-18269	Normal
1	1185791	45	HPV16 positive	16CNTZ40	A3	CIN1				Negative(2018)	NILM(2018)		T13-01898	LSIL	13-08723	CIN1	20130627	HPV(-)	T13-11331	NILM	20180321	HPV(-)	T118-03261	NILM
15	5000683594	38	HPV16 positive	16CNTZ44	A3	CIN1				Negative(2018)	NILM(2018)		T13-17776	LSIL	13-41850	CIN1	14-13544	Normal	T118-10225	NILM/HPV(-)
18	5000703544	50	HPV16 positive	16CNTZ01	A4	CIN1				Negative(2020)	NILM(2020)		13-47182	CIN1	20140919	HPV 59+	14-21662	Normal	T14-21647	NILM	T15-06321	NILM/HPV(-)	T116-07315	NILM/HPV(-)	T117-02143	NILM/HPV(-)	T118-05132	N	T119-03980	NILM/HPV(-)	T120-03881	NILM/HPV(-)
32	380081513	24	HPV16 positive	16CNTZ19	A4	CIN1				Negative(2019)	NILM(2019)		T12-21233	NILM/HPV16+	H12-00191	CIN1	T13-21502	NILM	13-49556	Normal	20140623	HPV(-)	20141127	HPV43+	T14-13206	NILM	T119-25278	NILM/HPV(-)
47	5000434426	39	HPV16 positive	16CNTZ01	A4	CIN1							T13-09098	NILM	13-23954	CIN1
86	5000654920	47	HPV16 positive	16CNTZ27	A1	CIN1							13-41365	CIN1	13-51388	Normal	T15-00356	NILM	20150109	HPV(-)
92	5000327786	52	HPV16 positive	16CNTZ54	A2	CIN1				HPV44+(2019)	NILM(2019)	CIN1(2018)	T14-11756	ASCUS	14-24002	CIN1	T14-02653	NILM	T14-12798	NILM	14-28353	Normal	T117-01997	NILM	20170209	HPV16+	117-08018	Normal	20170217	HPV(-)	T118-12972	NILM/HPV16+	T118-29570	NILM/HPV16+	118-30099	CIN1	T119-27960	NILM	20191023	HPV44+
101	5001764893	48	HPV16 positive	16CNTZ31	A1	CIN1				Negative(2019)	NILM(2019)	Normal(2019)	T13-13373	ASCUS/HPV16+	13-29597	CIN1	T116-21570	NILM	116-48752	Normal	T117-01893	NILM	T117-08907	LSIL	117-22923	CIN1	T119-14269	NILM	119-31965	Normal	T119-32052	NILM/HPV(-)	20190530	HPV(-)
104	670002292	33	HPV16 positive	16CNTZ22	A4	CIN1				Negative(2018)	NILM(2018)	CIN1(2017)	T12-04661	NILM	12-14570	CIN1	12-23011	CIN1	T13-04211	ASCUS/HPV16+	T13-13448	NILM/HPV16+	14-12195	Normal	T116-05969	NILM	116-18085	Normal	20160406	HPV16+	T117-19192	LSIL/HPV16+	117-43511	CIN1	T118-21213	NILM/HPV(-)
141	670009829	50	HPV16 positive	16CNTZ01	A4	CIN1							T12-12281	NILM/HPV16+	12-26777	CIN1	12-34037	Normal	T13-00364	NILM/HPV(-)	T13-17836	NILM	13-39915	Normal
169	840024934	52	HPV16 positive	16CNTZ01	A4	CIN1							T14-02937	NILM/HPV16+	14-08637	CIN1	15-02446	Normal
202	1600080490	31	HPV16 positive	16CNTZ40	A3	CIN1				Negative(2018)	NILM(2018)		T12-16454	NILM/HPV16+	12-13565	Normal	T12-17532	NILM/HPV16+	T14-19671	NILM/HPV16+	14-49356	CIN1	15-07217	CIN1	15-10678	Normal	T15-14229	NILM/HPV(-)	T116-00144	NILM/HPV(-)	T116-14020	NILM/HPV(-)	T117-01017	NILM/HPV(-)	T118-24818	NILM/HPV(-)
206	5001589820	56	HPV16 positive	16CNTZ63	non-A	CIN1							14-40429	CIN1	14-42138	Normal
226	5001632155	29	HPV16 positive	16CNTZ01	A4	CIN1							T14-22587	NILM	14-48842	CIN1
231	630027606	42	HPV16 positive	16CNTZ01	A4	CIN1				Negative(2017)	NILM(2017)		T13-03443	NILM	T14-10254	NILM/HPV16+	14-26397	CIN1	T15-23756	NILM	20151111	HPV43+	T117-13701	NILM/HPV(-)
234	600055316	38	HPV16 positive	16CNTZ01	A4	CIN1				Negative(2019)	NILM(2019)		14-49244	CIN1	20150216	HPV(-)	T117-00857	NILM/HPV(-)	T119-04374	NILM/HPV(-)
239	700012840	54	HPV16 positive	16CNTZ42	A3	CIN1				Negative(2017)	NILM(2017)		13-06513	Normal	T13-24234	NILM	14-08636	CIN1	14-11959	Normal	T15-04928	NILM/HPV(-)	T116-04155	NILM/HPV(-)	T117-02887	NILM/HPV(-)
241	5001665928	38	HPV16 positive	16CNTZ01	A4	CIN1				Negative(2020)	NILM(2020)		T14-24049	NILM	14-49213	CIN1	15-02757	Normal	20150501	HPV(-)	20150807	HPV(-)	T15-08487	NILM	T120-32183	NILM/HPV(-)
279	442079015	41	HPV16 positive	16CNTZ43	A3	CIN1				Negative(2017)	NILM(2017)		14-44059	CIN1	T15-00091	ASCUS	20150820	HPV(-)	T116-01119	NILM	20160125	HPV(-)	T117-26749	NILM/HPV(-)
287	5001611785	43	HPV16 positive	16CNTZ53	A2	CIN1				Negative(2016)	NILM(2016)		14-40991	CIN1	14-45255	Normal	T15-00802	NILM	T116-18329	NILM	20160908	HPV(-)
298	260070249	41	HPV16 positive	16CNTZ01	A4	CIN1							T13-00795	NILM	14-04782	CIN1
303	5000099229	49	HPV16 positive	16CNTZ35	A2	CIN1							13-03686	CIN1	13-08152	Normal	T13-11601	NILM	20130701	HPV(-)	T14-05324	NILM	20140326	HPV(-)	T15-11989	NILM/HPV(-)	T120-09361	NILM/HPV(-)
4	5000157548	42	HPV16 positive	16CNTZ01	A4	CIN2							T13-02776	ASCH	13-11867	CIN2
14	5000681766	40	HPV16 positive	16CNTZ01	A4	CIN2							13-40738	CIN2
36	006019759	46	HPV16 positive	16CNTZ01	A4	CIN2							T13-22338	LSIL	13-48587	CIN2
57	5000526779	29	HPV16 positive	16CNTZ40	A3	CIN2							13-29773	CIN2	T14-10721	NILM	20140526	HPV(-)
72	5000587352	57	HPV16 positive	16CNTZ01	A4	CIN2							13-35904	CIN1-2	T14-25914	NILM/HPV16+	14-51635	Normal
78	5000615732	34	HPV16 positive	16CNTZ01	A4	CIN2				Negative(2019)	NILM(2019)		13-32851	CIN1-2	13-37315	Normal	T13-23340	NILM/HPV16+	T14-11883	LSIL/HPV16+	14-26969	Normal	T119-12824	NILM/HPV(-)
109	280007114	42	HPV16 positive	16CNTZ16	A4	CIN2				Negative(2016)	NILM(2016)		T12-16614	LSIL/HPV16+	12-42068	CIN1-2	T12-06181	NILM/HPV16+	T13-04169	NILM/HPV16+	T14-23189	NILM	20141013	HPV(-)	20150512	HPV(-)	20161214	HPV(-)	T16-25915	NILM
173	5001319818	39	HPV16 positive	16CNTZ22	A4	CIN2				HPV16+(2017)	ASCH(2017)	Normal(2017)	T14-15340	ASCH	14-33157	CIN2	T15-13013	ASCUS/HPV16+	20160520	HPV16+	T117-03221	ASCUS/HPV16+	T117-21683	ASCH/HPV16+	117-12138	Normal
185	5000050462	34	HPV16 positive	16CNTZ15	A4	CIN2				Negative(2018)	NILM(2018)		T14-17856	NILM	14-37800	CIN1-2	14-49755	Normal	T15-21573	NILM	15-47694	Normal	20150209	HPV(-)	20151009	HPV16+43+	20160627	HPV16+43+	T117-02297	NILM	117-23156	Normal	20170213	HPV16+	T118-01222	NILM	20180119	HPV44+	20181204	HPV(-)	T118-28392	NILM
219	480015078	46	HPV16 positive	16CNTZ01	A4	CIN2				Negative(2019)	NILM(2019)		T11-02588	NILM	T12-03428	NILM/HPV16+	14-47533	CIN2	T15-02941	NILM	T15-13464	NILM	20150227	HPV(-)	20150626	HPV(-)	T116-01417	NILM	20160201	HPV(-)	117-01802	NILM	117-01802	Normal	20170104	HPV58+	T118-06613	NILM	20180403	HPV(-)	20190128	HPV(-)	T119-05831	NILM
256	5001698360	29	HPV16 positive	16CNTZ22	A4	CIN2				Negative(2017)	NILM(2017)		T14-25826	NILM	14-52431	CIN2	116-28828	Normal	T117-00080	NILM	20170423	HPV(-)
3	5000151424	59	HPV16 positive	16CNTZ31	A1	CIN3							13-07233	CIN2-3
6	1193616	44	HPV16 positive	16CNTZ01	A4	CIN3							13-08891	CIN2-3
10	840037315	37	HPV16 positive	16CNTZ22	A4	CIN3				Negative(2018)	NILM(2018)		12-46711	Normal	T13-17180	NILM	13-38488	CIN2-3	20140214	HPV 61+	20140625	HPV 61+	20141030	HPV 61+	T14-02305	NILM	T14-13636	NILM	20150708	HPV(-)	15-26073	Normal	20161014	HPV(-)	T116-06713	NILM	116-16287	Normal	20171013	HPV(-)	T117-22964	NILM	20181102	HPV(-)	T118-25694	NILM
11	441009740	58	HPV16 positive	16CNTZ19	A4	CIN3							13-39000	CIN3
21	530045242	42	HPV16 positive	16CNTZ01	A4	CIN3							13-43336	CIN2-3
26	442018871	43	HPV16 positive	16CNTZ14	A4	CIN3							13-45024	CIN3
40	5000212697	39	HPV16 positive	16CNTZ01	A4	CIN3				Negative(2015)	NILM(2015)		13-14339	CIN3	T14-02877	NILM/HPV(-)	T15-13296	NILM/HPV(-)
41	5000231276	40	HPV16 positive	16CNTZ01	A4	CIN3				Negative(2017)	NILM(2017)		T13-05049	ASCUS	13-15076	CIN3	T117-05843	NILM/HPV(-)
42	270020737	46	HPV16 positive	16CNTZ35	A2	CIN3							T13-05043	NILM	13-16788	CIN2-3	T13-16356	NILM/HPV(-)
115	441009389	40	HPV16 positive	16CNTZ01	A4	CIN3							T14-05998	HSIL	14-14574	CIN3
137	5001398785	43	HPV16 positive	16CNTZ22	A4	CIN3							T14-08984	NILM	H15-00241	CIN3
156	5001458223	39	HPV16 positive	16CNTZ01	A4	CIN3							14-25359	CIN2-3	14-39347	CIN2-3	T14-28174	NILM
167	5001489010	35	HPV16 positive	16CNTZ24	A4	CIN3							T14-14698	NILM	14-32115	CIN2-3
177	5001514863	42	HPV16 positive	16CNTZ01	A4	CIN3							14-33160	CIN3
211	5001562668	33	HPV16 positive	16CNTZ01	A4	CIN3							T14-20899	NILM	14-42554	CIN3
212	5001373461	40	HPV16 positive	16CNTZ22	A4	CIN3				HPV16+(2017)	ASCH(2017)		14-45864	CIN2-3	T117-24494	ASCH	20171030	HPV16+
243	610036756	46	HPV16 positive	16CNTZ22	A4	CIN3				Negative(2019)	NILM(2019)		14-47011	CIN2-3	T15-02621	NILM/HPV(-)	T15-18066	NILM/HPV(-)	T116-09085	NILM/HPV(-)	T117-02717	NILM/HPV(-)	T119-13473	NILM/HPV(-)
260	5001708000	35	HPV16 positive	16CNTZ01	A4	CIN3							14-51215	CIN2-3
276	442120097	50	HPV16 positive	16CNTZ02	A4	CIN3							14-56255	CIN2-3
277	5000029948	30	HPV16 positive	16CNTZ01	A4	CIN3				Negative(2017)	NILM(2017)		T14-28923	HSIL	14-03384	CIN2-3	T15-09882	NILM/HPV(-)	T15-18322	NILM/HPV(-)	T117-04902	NILM/HPV(-)
281	442122282	36	HPV16 positive	16CNTZ41	A3	CIN3				Negative(2019)	NILM(2019)		13-03035	CIN3	13-14130	CIN2-3	T15-23436	NILM/HPV(-)	15-47312	Normal	T116-09876	NILM/HPV(-)	T116-22609	NILM/HPV(-)	T119-05476	NILM/HPV(-)
302	1185168	57	HPV16 positive	16CNTZ01	A4	CIN3							13-03924	CIN2-3
304	5000179047	37	HPV16 positive	16CNTZ22	A4	CIN3				Negative(2018)	NILM(2018)	Normal(2019)	13-16476	CIN2-3	T13-16039	NILM/HPV(-)	T13-22497	NILM	20131126	HPV(-)	T14-19051	NILM	20140819	HPV(-)	T15-02227	NILM	T15-20060	NILM/HPV(-)	20150210	HPV(-)	T116-05643	NILM/HPV(-)	T117-05089	NILM/HPV16+	117-16646	CIN1	T117-17852	ASCUS/HPV16+	T118-16090	NILM/HPV(-)	119-00115	Normal
151	5001453212	41	HPV16 positive	16CNTZ06	A4	CIN3,CIS							14-24664	CIN3,CIS
198	5001507186	45	HPV16 positive	16CNTZ01	A4	CIN3,CIS							14-44314	CIN3,CIS
203	5001575830	61	HPV16 positive	16CNTZ01	A4	CIN3,CIS							14-37570	CIN3,CIS
7	1219785	61	HPV16 positive	16CNTZ10	A4	SCC							13-24836	SCC
12	5000569807	77	HPV16 positive	16CNTZ59	A5	SCC							T13-17421	HSIL	13-38448	SCC
16	5000691509	59	HPV16 positive	16CNTZ35	A2	SCC							T13-17955	ASCUS	13-38764	SCC
55	1223543	50	HPV16 positive	16CNTZ56	A5	SCC							13-29337	SCC
122	5001229619	36	HPV16 positive	16CNTZ22	A4	SCC							T14-06769	HSIL	14-15745	SCC
150	300003721	47	HPV16 positive	16CNTZ35	A2	SCC							T14-11577	HSIL	14-24333	SCC
161	5001140663	48	HPV16 positive	16CNTZ01	A4	SCC				Negative(2017)	NILM(2017)		13-50164	CIN2-3	14-26704	SCC	T15-04465	NILM/HPV(-)	T116-06984	NILM/HPV(-)	T117-10849	NILM/HPV(-)
195	5001564833	42	HPV16 positive	16CNTZ01	A4	SCC							T14-19037	NILM	14-39747	SCC
201	5000463263	75	HPV16 positive	16CNTZ32	A1	SCC							T14-19642	HSIL	14-37301	SCC
237	5001655656	69	HPV16 positive	16CNTZ01	A4	SCC							T14-23487	ASCH	14-46401	SCC
266	5001721864	48	HPV16 positive	16CNTZ01	A4	SCC							14-52573	SCC	T14-27210	HSIL
267	5001723667	54	HPV16 positive	16CNTZ01	A4	SCC							T14-27306	ASCH	14-53678	SCC	T15-05535	NILM/HPV(-)
270	5001587882	58	HPV16 positive	16CNTZ01	A4	SCC							H14-00322	SCC	T14-27523	NILM	T15-11979	HSIL	15-23028	CIN3	20150610	HPV16+56+61+
310	140041111	57	HPV16 positive	16CNTZ01	A4	SCC							12-36121	SCC	T13-11440	NILM	T13-19234	NILM	20131011	HPV16+56+	T14-00422	NILM	20140109	HPV16+56+
5	5000159413	47	HPV16 positive	16CNTZ22	A4	Refused further colposcopy examination							T13-02864	ASCUS
9	5000475932	31	HPV16 positive	16CNTZ01	A4								T13-17126	LSIL
13	441010777	57	HPV16 positive	16CNTZ40	A3								T13-17589	LSIL
37	0090806624	26	HPV16 positive	16CNTZ01	A4								T13-22310	ASCUS
38	119994557	31	HPV16 positive	16CNTZ01	A4								T13-22376	LSIL
45	5000002166	30	HPV16 positive	16CNTZ22	A4								T13-07495	LSIL
46	5000003519	65	HPV16 positive	16CNTZ01	A4								T13-07616	HSIL
51	5000576015	35	HPV16 positive	16CNTZ01	A4								T13-11971	HSIL
52	5000587452	45	HPV16 positive	16CNTZ01	A4
58	5000534212	38	HPV16 positive	16CNTZ22	A4						NILM(2017)		T13-12504	ASCH	T117-12244	NILM
70	620045762	38	HPV16 positive	16CNTZ22	A4								T12-13639	HSIL
75	00734721	29	HPV16 positive	16CNTZ01	A4								T13-14605	ASCH
76	5000598823	48	HPV16 positive	16CNTZ22	A4								T13-14644	ASCUS
81	5000622653	28	HPV16 positive	16CNTZ01	A4
83	00738184	39	HPV16 positive	16CNTZ22	A4
87	5000654721	39	HPV16 positive	16CNTZ22	A4
89	442068888	32	HPV16 positive	16CNTZ40	A3
107	5001295762	22	HPV16 positive	16CNTZ07	A4
121	5001206063	41	HPV16 positive	16CNTZ01	A4
130	5001378169	30	HPV16 positive	16CNTZ48	A3
140	119999335	43	HPV16 positive	16CNTZ58	A5								T14-10205	ASCH
143	119999482	37	HPV16 positive	16CNTZ32	A1
149	5001439285	19	HPV16 positive	16CNTZ18	A4
154	129990412	35	HPV16 positive	16CNTZ35	A2								T14-12188	ASCUS
159	119880141	44	HPV16 positive	16CNTZ31	A1								T14-13130	HSIL
166	5001487821	57	HPV16 positive	16CNTZ49	A2
176	5001513387	50	HPV16 positive	16CNTZ19	A4
180	5001523702	37	HPV16 positive	16CNTZ21	A4
182	5001527996	25	HPV16 positive	16CNTZ49	A2
192	442087659	46	HPV16 positive	16CNTZ01	A4								T14-18434	ASCH
197	120200145	39	HPV16 positive	16CNTZ01	A4
218	5001613673	41	HPV16 positive	16CNTZ01	A4								T14-21474	HSIL
232	070007790	36	HPV16 positive	16CNTZ01	A4
235	9993370	35	HPV16 positive	16CNTZ22	A4
240	129995083	43	HPV16 positive	16CNTZ22	A4								T14-23719	HSIL
252	5001687265	45	HPV16 positive	16CNTZ01	A4								T14-25201	HSIL
269	129996905	48	HPV16 positive	16CNTZ35	A2								T14-27413	ASCUS
291	1193073	46	HPV16 positive	16CNTZ35	A2								T13-03235	LSIL
294	1093545	42	HPV16 positive	16CNTZ40	A4
306	119991791	41	HPV16 positive	16CNTZ01	A4								T13-09540	ASCH
308	117031664	43	HPV16 positive	16CNTZ01	A4
50	1221790	47	HPV16 positive	16CNTZ01	A4	these patients had normal and adequate cervix by colposcopy ezamination, so no further biospy diagnosis was performed.							T13-11785	NILM
54	90101678	29	HPV16 positive	16CNTZ01	A4					HPV16+(2015)	NILM(2015)		T12-04795	NILM	T13-12064	ASCH	T14-08002	NILM/HPV16 +	T15-26464	NILM/HPV16 +
71	5000575915	44	HPV16 positive	16CNTZ22	A4								T13-13824	NILM	20131126	HPV(-)
74	5000594316	51	HPV16 positive	16CNTZ04	A4								T13-14506	NILM
84	5000624166	49	HPV16 positive	16CNTZ31	A1								T13-15463	NILM
88	159997086	46	HPV16 positive	16CNTZ01	A4								T13-11669	NILM
95	300023781	42	HPV16 positive	16CNTZ22	A4								T13-07345	NILM
99	0090877419	63	HPV16 positive	16CNTZ59	A5								T13-08609	NILM
105	101812414	39	HPV16 positive	16CNTZ01	A4								T14-03204	NILM
106	5000167475	27	HPV16 positive	16CNTZ01	A4								T13-03153	NILM	T119-03464	NILM/HPV(-)
108	5001284976	33	HPV16 positive	16CNTZ31	A1								T14-04771	NILM
110	5001326515	37	HPV16 positive	16CNTZ40	A3								T14-05244	NILM
116	119997779	33	HPV16 positive	16CNTZ59	A5								T14-05879	NILM
118	119997993	47	HPV16 positive	16CNTZ22	A4								T14-06309	NILM
119	119300153	47	HPV16 positive	16CNTZ49	A2								T14-06338	NILM
126	119998353	37	HPV16 positive	16CNTZ01	A4								T14-07351	NILM
127	119998376	30	HPV16 positive	16CNTZ40	A3								T14-07565	NILM
129	119998093	37	HPV16 positive	16CNTZ59	A5								T14-07676	NILM
133	442058114	50	HPV16 positive	16CNTZ22	A4								T14-08417	NILM
142	00779018	39	HPV16 positive	16CNTZ28	A1								T14-10324	NILM
144	5001426985	23	HPV16 positive	16CNTZ35	A2								T14-10688	NILM
146	119880081	33	HPV16 positive	16CNTZ01	A4								T14-10923	NILM
147	119999676	58	HPV16 positive	16CNTZ15	A4								T14-10930	NILM
148	5001434363	39	HPV16 positive	16CNTZ48	A3								T14-11223	NILM
152	129990287	53	HPV16 positive	16CNTZ35	A2								T14-11918	NILM
153	129990292	41	HPV16 positive	16CNTZ01	A4								T14-11923	NILM
155	210013538	51	HPV16 positive	16CNTZ23	A4								T14-12466	NILM	T15-21170	NILM	20151001	HPV(-)
158	90413503	28	HPV16 positive	16CNTZ22	A4					Negative(2017)			T14-15465	NILM/HPV16+	20160815	HPV(-)	20170417	HPV(-)
163	5001476175	37	HPV16 positive	16CNTZ01	A4								T14-13756	NILM
164	5001440155	37	HPV16 positive	16CNTZ40	A3								T14-13759	NILM
168	5001362267	25	HPV16 positive	16CNTZ01	A4								T14-14647	NILM
174	5000260240	19	HPV16 positive	16CNTZ08	A4								T14-15474	NILM
179	5001239806	35	HPV16 positive	16CNTZ49	A2								T14-16404	NILM
181	5001525868	29	HPV16 positive	16CNTZ01	A4					HPV55+(2017)	NILM(2017)		T14-16659	NILM	T15-19783	NILM	20150914	HPV42+53+	T116-17138	NILM	20160824	HPV(-)	T117-01497	NILM/HPV(-)	T117-12709	NILM	20170615	HPV55+
187	5001547881	24	HPV16 positive	16CNTZ01	A4								T14-17943	NILM
194	5001547478	31	HPV16 positive	16CNTZ01	A4								T14-18875	NILM
205	5001588521	28	HPV16 positive	16CNTZ19	A4								T14-20379	NILM
207	5001589873	51	HPV16 positive	16CNTZ01	A4								T14-20445	NILM
224	120340285	46	HPV16 positive	16CNTZ22	A4								T14-22337	NILM
225	5000224541	52	HPV16 positive	16CNTZ35	A2							Normal(2018)	T14-22484	NILM	118-52049	Normal
228	5001183137	27	HPV16 positive	16CNTZ22	A4								T14-00075	NILM	20141007	HPV16+	20150311	HPV(-)	20150819	HPV(-)
229	129994718	51	HPV16 positive	16CNTZ35	A2								T14-22842	NILM
236	9997916	21	HPV16 positive	16CNTZ40	A3					HPV16+(2016)	NILM(2018)	CIN2-3(2016)	T14-23482	NILM	T116-23919	NILM/HPV16 +	116-52509	CIN2-3	T118-00520	NILM
242	5001669642	23	HPV16 positive	16CNTZ22	A4								T14-24224	NILM
245	129995399	30	HPV16 positive	16CNTZ01	A4								T14-24291	NILM
247	0999801923	40	HPV16 positive	16CNTZ01	A4								T14-24694	NILM
248	5001682318	25	HPV16 positive	16CNTZ01	A4					Negative(2016)	NILM(2016)		T14-24850	NILM	T116-02074	NILM/HPV(-)
250	129995679	57	HPV16 positive	16CNTZ15	A4								T14-24982	NILM
254	1092677	31	HPV16 positive	16CNTZ29	A1								T12-17251	NILM/HPV(-)
255	442108883	36	HPV16 positive	16CNTZ13	A4					HPV16+ (2017)	ASCH(2017)		T14-25424	NILM	T117-13429	ASCH	20170623	HPV16+
258	1070045	41	HPV16 positive	16CNTZ01	A4								T14-25879	NILM
259	442110679	46	HPV16 positive	16CNTZ01	A4								T14-25997	NILM
261	5001297016	26	HPV16 positive	16CNTZ59	A5								T14-26748	NILM
262	1000045623	46	HPV16 positive	16CNTZ37	A2								T14-26742	NILM
273	5001739942	28	HPV16 positive	16CNTZ22	A4								T14-28172	NILM
275	129997602	58	HPV16 positive	16CNTZ35	A2								T14-28798	NILM
283	5000038507	32	HPV16 positive	16CNTZ42	A3								T15-00174	NILM
284	280052192	25	HPV16 positive	16CNTZ42	A3								T15-00133	NILM
288	5000165497	27	HPV16 positive	16CNTZ30	A1					HPV16+	ASCH	CIN3(2019)	T13-02978	NILM	T118-10176	ASCH/HPV16+	T119-23709	ASCH/HPV16+	119-51931	CIN3
290	5000168457	46	HPV16 positive	16CNTZ22	A4								T13-03107	NILM
296	1104611	42	HPV16 positive	16CNTZ01	A4								T12-23474	NILM/HPV(-)	T13-14491	NILM/HPV(-)	T14-00926	NILM/HPV(-)	T14-16884	NILM	20140825	HPV16+61+
305	00512256	25	HPV16 positive	16CNTZ01	A4								T13-06353	NILM
309	00476003	42	HPV16 positive	16CNTZ01	A4								T13-11437	NILM
[truncated: 3 more columns]
